# Supplementary material for: trans-Dibromidobis(1-ethyl-3-methyl­imidazol-2-yl­idene)palladium(II)
Source: Acta Crystallogr Sect E Struct Rep Online. 2011 Aug 6;67(Pt 9):m1205. doi: 10.1107/S1600536811030480 (PMC3200790; doi:10.1107/S1600536811030480)
Supplement: Supplementary file 1 [file e-67-m1205-sup1.cif]

##############################################################################
#                                                                            #
# This CIF contains the data in a paper accepted for publication in          #
# Acta Crystallographica Section E. It conforms to the requirements of       #
# Notes for Authors for Acta Crystallographica Section E, and has been       #
# peer reviewed under the auspices of the IUCr Commission on Journals.       #
#                                                                            #
# Full details of the Crystallographic Information File format               #
# are given in the paper "The Crystallographic Information File (CIF):       #
# a New Standard Archive File for Crystallography" by S. R. Hall, F. H.      #
# Allen and I. D. Brown [Acta Cryst. (1991), A47, 655-685].                  #
#                                                                            #
# The current version of the core CIF dictionary is obtainable from          #
# ftp://ftp.iucr.org/pub/cif_core.dic.                                       #
#                                                                            #
# Software is freely available for graphical display of the structure(s)     #
# in this CIF. For information consult the CIF software page                 #
# http://www.iucr.org/resources/cif/software.                                #
#                                                                            #
# This file may be used for bona fide research purposes within the           #
# scientific community so long as proper attribution is given to the journal # 
# article from which it was obtained.                                        #
#                                                                            #
##############################################################################
data_global
_audit_creation_method     'WinGX routine CIF_UPDATE'
_audit_conform_dict_name     cif_core.dic
_audit_conform_dict_version     2.4
_journal_date_recd_electronic     2011-07-22
_journal_date_accepted     2011-07-28
_journal_name_full     'Acta Crystallographica, Section E'
_journal_year     2011
_journal_volume     67
_journal_issue      9
_journal_page_first     m1205
_journal_page_last     m1205
_journal_paper_category     QM
_journal_coeditor_code     ZK2019
_publ_contact_author_name     'Bo B. Iversen'
_publ_contact_author_address
;Department of Chemistry
Aarhus University
Aarhus, Denmark
;
_publ_contact_author_email     bo@chem.au.dk
_publ_section_title
;
<i>trans</i>-Dibromidobis(1-ethyl-3-methylimidazol-2-ylidene)palladium(II)
;
loop_
    _publ_author_name
    _publ_author_footnote
    _publ_author_address
    'Solveig R. Madsen' ?
;
Department of Chemistry & Center for Materials Crystallography
Aarhus University
Aarhus
Denmark
;
    'Nina Lock' ?
;
Department of Chemistry & Center for Materials Crystallography
Aarhus University
Aarhus
Denmark
;
    'Jacob Overgaard' ?
;
Department of Chemistry & Center for Materials Crystallography
Aarhus University
Aarhus
Denmark
;
    'Bo B. Iversen' ?
;
Department of Chemistry & Center for Materials Crystallography
Aarhus University
Aarhus
Denmark
;
data_I
_chemical_name_systematic
;
<i>trans</i>-Dibromidobis(1-ethyl-3-methylimidazol-2-ylidene)palladium(II)
;
_chemical_formula_moiety     'C12 H20 Br2 N4 Pd1'
_chemical_formula_sum     'C12 H20 Br2 N4 Pd'
_chemical_formula_iupac     '[Pd Br2 (C6 H10 N2)2]'
_chemical_formula_weight     486.54
_symmetry_cell_setting     monoclinic
_symmetry_space_group_name_H-M     'P 21/n'
_symmetry_space_group_name_Hall     '-P 2yn'
loop_
    _symmetry_equiv_pos_as_xyz
    'x, y, z'
    '-x+1/2, y+1/2, -z+1/2'
    '-x, -y, -z'
    'x-1/2, -y-1/2, z-1/2'
_cell_length_a     8.3093(2)
_cell_length_b     8.6868(2)
_cell_length_c     12.0788(3)
_cell_angle_alpha     90
_cell_angle_beta     101.7410(10)
_cell_angle_gamma     90
_cell_volume     853.62(4)
_cell_formula_units_Z     2
_cell_measurement_reflns_used     9872
_cell_measurement_theta_min     5.47
_cell_measurement_theta_max     54.662
_cell_measurement_temperature     296(2)
_exptl_crystal_description     square
_exptl_crystal_colour     colourless
_exptl_crystal_size_max     0.15
_exptl_crystal_size_mid     0.15
_exptl_crystal_size_min     0.1
_exptl_crystal_density_diffrn     1.893
_exptl_crystal_density_method     'not measured'
_exptl_crystal_F_000     472
_exptl_absorpt_coefficient_mu     5.761
_exptl_absorpt_correction_type     multi-scan
_exptl_absorpt_process_details     '(SADABS; Sheldrick, 2008a)'
_exptl_absorpt_correction_T_min     0.5851
_exptl_absorpt_correction_T_max     0.7111
_exptl_special_details     ?
_diffrn_ambient_temperature     296(2)
_diffrn_radiation_type     MoK\a
_diffrn_radiation_wavelength     0.71073
_diffrn_radiation_monochromator     graphite
_diffrn_measurement_device_type     'Bruker X8 APEXII'
_diffrn_measurement_method
;
Narrow slices collected using \f and \w
;
_diffrn_detector_area_resol_mean     12.00
_diffrn_reflns_number     27485
_diffrn_reflns_av_R_equivalents     0.0219
_diffrn_reflns_theta_min     2.73
_diffrn_reflns_theta_max     30.51
_diffrn_reflns_theta_full     30.51
_diffrn_measured_fraction_theta_max     0.989
_diffrn_measured_fraction_theta_full     0.989
_diffrn_reflns_limit_h_min     -11
_diffrn_reflns_limit_h_max     11
_diffrn_reflns_limit_k_min     -12
_diffrn_reflns_limit_k_max     12
_diffrn_reflns_limit_l_min     -15
_diffrn_reflns_limit_l_max     17
_refine_special_details
;
Refinement of <i>F</i>^2^ against ALL reflections. The weighted <i>R</i>-factor
<i>wR</i> and goodness of fit <i>S</i> are based on <i>F</i>^2^, conventional
<i>R</i>-factors <i>R</i> are based on <i>F</i>, with <i>F</i> set to zero for
negative <i>F</i>^2^. The threshold expression of <i>F</i>^2^ >
\s(<i>F</i>^2^) is used only for calculating <i>R</i>-factors(gt) <i>etc</i>.
and is not relevant to the choice of reflections for refinement.
<i>R</i>-factors based on <i>F</i>^2^ are statistically about twice as large
as those based on <i>F</i>, and <i>R</i>- factors based on ALL data will be
even larger.
;
_reflns_number_total     2582
_reflns_number_gt     1894
_reflns_threshold_expression     I>2sigma(I)
_refine_ls_structure_factor_coef     Fsqd
_refine_ls_matrix_type     full
_refine_ls_R_factor_all     0.0615
_refine_ls_R_factor_gt     0.0439
_refine_ls_wR_factor_ref     0.1674
_refine_ls_goodness_of_fit_ref     1.634
_refine_ls_restrained_S_all     1.634
_refine_ls_number_reflns     2582
_refine_ls_number_parameters     88
_refine_ls_number_restraints     0
_refine_ls_hydrogen_treatment     constr
_refine_ls_weighting_scheme     calc
_refine_ls_weighting_details
         'calc w=1/[\s^2^(Fo^2^)+(0.0705P)^2^+0.0000P] where P=(Fo^2^+2Fc^2^)/3'
_atom_sites_solution_hydrogens     geom
_atom_sites_solution_primary     direct
_atom_sites_solution_secondary     difmap
_refine_ls_shift/su_max     0.008
_refine_ls_shift/su_mean     0.001
_refine_diff_density_max     1.836
_refine_diff_density_min     -1.017
_refine_ls_extinction_method     none
loop_
    _atom_type_symbol
    _atom_type_description
    _atom_type_scat_dispersion_real
    _atom_type_scat_dispersion_imag
    _atom_type_scat_source
    C C 0.0033 0.0016 'International Tables Vol C Tables 4.2.6.8 and 6.1.1.4'
    H H 0 0 'International Tables Vol C Tables 4.2.6.8 and 6.1.1.4'
    N N 0.0061 0.0033 'International Tables Vol C Tables 4.2.6.8 and 6.1.1.4'
    Br Br -0.2901 2.4595 'International Tables Vol C Tables 4.2.6.8 and 6.1.1.4'
    Pd Pd -0.9988 1.0072 'International Tables Vol C Tables 4.2.6.8 and 6.1.1.4'
_computing_data_collection     'APEX2 (Bruker, 2011)'
_computing_cell_refinement     'SAINT (Bruker, 2011)'
_computing_data_reduction     'SAINT (Bruker, 2011)'
_computing_structure_solution     'SHELXS97 (Sheldrick, 2008b)'
_computing_structure_refinement     'SHELXL97 (Sheldrick, 2008b)'
_computing_molecular_graphics
 'ORTEP-3 for Windows (Farrugia, 1997) and Mercury (Macrae <i>et al.</i>, 2006)'
_computing_publication_material     'WinGX (Farrugia, 1999)'
loop_
    _atom_site_type_symbol
    _atom_site_label
    _atom_site_fract_x
    _atom_site_fract_y
    _atom_site_fract_z
    _atom_site_U_iso_or_equiv
    _atom_site_adp_type
    _atom_site_calc_flag
    _atom_site_refinement_flags
    _atom_site_occupancy
    _atom_site_disorder_assembly
    _atom_site_disorder_group
    N N2 0.8710(5) 0.9917(3) 0.7471(3) 0.0598(9) Uani d . 1 . .
    C C1 0.9896(5) 0.9475(5) 0.8355(3) 0.0570(8) Uani d . 1 . .
    C C3 0.9059(7) 0.9436(6) 0.6478(4) 0.0735(11) Uani d . 1 . .
    H H3 0.8411 0.9594 0.5763 0.088 Uiso calc R 1 . .
    C C5 1.2461(7) 0.7839(10) 0.8505(6) 0.118(2) Uani d . 1 . .
    H H5A 1.2269 0.747 0.9225 0.142 Uiso calc R 1 . .
    H H5B 1.2675 0.6958 0.8062 0.142 Uiso calc R 1 . .
    C C2 1.0451(6) 0.8718(7) 0.6700(4) 0.0852(14) Uani d . 1 . .
    H H2 1.1002 0.8294 0.6176 0.102 Uiso calc R 1 . .
    C C6 1.3777(13) 0.8815(14) 0.8675(10) 0.197(5) Uani d . 1 . .
    H H6A 1.473 0.8289 0.9084 0.295 Uiso calc R 1 . .
    H H6B 1.3548 0.9691 0.9104 0.295 Uiso calc R 1 . .
    H H6C 1.3977 0.9152 0.7959 0.295 Uiso calc R 1 . .
    C C4 0.7242(7) 1.0768(7) 0.7604(5) 0.0953(17) Uani d . 1 . .
    H H4A 0.6572 1.0973 0.6873 0.143 Uiso calc R 1 . .
    H H4B 0.7563 1.1723 0.7986 0.143 Uiso calc R 1 . .
    H H4C 0.6629 1.0166 0.8041 0.143 Uiso calc R 1 . .
    Br Br1 1.09068(7) 1.25854(6) 0.96387(4) 0.0893(2) Uani d . 1 . .
    N N1 1.0978(4) 0.8699(5) 0.7886(3) 0.0772(10) Uani d . 1 . .
    Pd Pd1 1 1 1 0.0555(2) Uani d S 1 . .
loop_
    _atom_site_aniso_label
    _atom_site_aniso_U_11
    _atom_site_aniso_U_22
    _atom_site_aniso_U_33
    _atom_site_aniso_U_12
    _atom_site_aniso_U_13
    _atom_site_aniso_U_23
    N2 0.075(2) 0.060(2) 0.0438(19) 0.0033(13) 0.0110(16) 0.0020(13)
    C1 0.064(2) 0.063(2) 0.047(2) -0.0089(17) 0.0168(16) -0.0047(18)
    C3 0.104(4) 0.073(3) 0.044(2) -0.009(3) 0.016(2) -0.002(2)
    C5 0.080(3) 0.189(7) 0.088(4) 0.017(4) 0.023(3) -0.011(4)
    C2 0.100(4) 0.104(4) 0.059(3) -0.001(3) 0.033(3) -0.006(3)
    C6 0.136(7) 0.207(12) 0.231(13) -0.009(9) 0.000(7) 0.036(9)
    C4 0.104(4) 0.114(4) 0.064(3) 0.052(4) 0.010(3) 0.006(3)
    Br1 0.1261(5) 0.0831(4) 0.0624(4) -0.0312(3) 0.0278(3) -0.0070(2)
    N1 0.0732(19) 0.108(3) 0.0529(19) 0.008(2) 0.0181(16) -0.0060(19)
    Pd1 0.0597(3) 0.0696(4) 0.0386(3) -0.00208(16) 0.01357(18) -0.00364(15)
_geom_special_details
;
All e.s.d.'s (except the e.s.d. in the dihedral angle between two l.s. planes)
are estimated using the full covariance matrix. The cell e.s.d.'s are taken
into account individually in the estimation of e.s.d.'s in distances, angles
and torsion angles; correlations between e.s.d.'s in cell parameters are only
used when they are defined by crystal symmetry. An approximate (isotropic)
treatment of cell e.s.d.'s is used for estimating e.s.d.'s involving l.s.
planes.
;
loop_
    _geom_bond_atom_site_label_1
    _geom_bond_atom_site_label_2
    _geom_bond_site_symmetry_2
    _geom_bond_distance
    _geom_bond_publ_flag
    N2 C1 . 1.353(6) ?
    N2 C3 . 1.356(6) ?
    N2 C4 . 1.463(6) ?
    C1 N1 . 1.338(5) ?
    C1 Pd1 . 2.023(4) y
    C3 C2 . 1.293(7) ?
    C3 H3 . 0.93 ?
    C5 C6 . 1.366(12) ?
    C5 N1 . 1.503(7) ?
    C5 H5A . 0.97 ?
    C5 H5B . 0.97 ?
    C2 N1 . 1.410(6) ?
    C2 H2 . 0.93 ?
    C6 H6A . 0.96 ?
    C6 H6B . 0.96 ?
    C6 H6C . 0.96 ?
    C4 H4A . 0.96 ?
    C4 H4B . 0.96 ?
    C4 H4C . 0.96 ?
    Br1 Pd1 . 2.4364(5) y
    Pd1 C1 3_777 2.023(4) ?
    Pd1 Br1 3_777 2.4364(5) ?
loop_
    _geom_angle_atom_site_label_1
    _geom_angle_atom_site_label_2
    _geom_angle_atom_site_label_3
    _geom_angle_site_symmetry_1
    _geom_angle_site_symmetry_3
    _geom_angle
    _geom_angle_publ_flag
    C1 N2 C3 . . 111.0(4) ?
    C1 N2 C4 . . 123.1(4) ?
    C3 N2 C4 . . 125.9(4) ?
    N1 C1 N2 . . 104.7(3) ?
    N1 C1 Pd1 . . 129.1(3) ?
    N2 C1 Pd1 . . 126.2(3) ?
    C2 C3 N2 . . 107.9(4) ?
    C2 C3 H3 . . 126 ?
    N2 C3 H3 . . 126 ?
    C6 C5 N1 . . 108.5(8) ?
    C6 C5 H5A . . 110 ?
    N1 C5 H5A . . 110 ?
    C6 C5 H5B . . 110 ?
    N1 C5 H5B . . 110 ?
    H5A C5 H5B . . 108.4 ?
    C3 C2 N1 . . 107.2(4) ?
    C3 C2 H2 . . 126.4 ?
    N1 C2 H2 . . 126.4 ?
    C5 C6 H6A . . 109.5 ?
    C5 C6 H6B . . 109.5 ?
    H6A C6 H6B . . 109.5 ?
    C5 C6 H6C . . 109.5 ?
    H6A C6 H6C . . 109.5 ?
    H6B C6 H6C . . 109.5 ?
    N2 C4 H4A . . 109.5 ?
    N2 C4 H4B . . 109.5 ?
    H4A C4 H4B . . 109.5 ?
    N2 C4 H4C . . 109.5 ?
    H4A C4 H4C . . 109.5 ?
    H4B C4 H4C . . 109.5 ?
    C1 N1 C2 . . 109.1(4) ?
    C1 N1 C5 . . 126.4(4) ?
    C2 N1 C5 . . 124.3(4) ?
    C1 Pd1 C1 . 3_777 180.000(2) y
    C1 Pd1 Br1 . . 89.14(12) y
    C1 Pd1 Br1 3_777 . 90.86(12) y
    C1 Pd1 Br1 . 3_777 90.86(12) ?
    C1 Pd1 Br1 3_777 3_777 89.14(12) ?
    Br1 Pd1 Br1 . 3_777 180 y
loop_
    _geom_torsion_atom_site_label_1
    _geom_torsion_atom_site_label_2
    _geom_torsion_atom_site_label_3
    _geom_torsion_atom_site_label_4
    _geom_torsion_site_symmetry_1
    _geom_torsion_site_symmetry_2
    _geom_torsion_site_symmetry_3
    _geom_torsion_site_symmetry_4
    _geom_torsion
    _geom_torsion_publ_flag
    C3 N2 C1 N1 . . . . -0.5(5) ?
    C4 N2 C1 N1 . . . . 178.1(4) ?
    C3 N2 C1 Pd1 . . . . 176.8(3) ?
    C4 N2 C1 Pd1 . . . . -4.7(6) ?
    C1 N2 C3 C2 . . . . -1.1(6) ?
    C4 N2 C3 C2 . . . . -179.6(5) ?
    N2 C3 C2 N1 . . . . 2.1(6) ?
    N2 C1 N1 C2 . . . . 1.7(5) ?
    Pd1 C1 N1 C2 . . . . -175.4(3) ?
    N2 C1 N1 C5 . . . . -174.3(5) ?
    Pd1 C1 N1 C5 . . . . 8.6(7) ?
    C3 C2 N1 C1 . . . . -2.4(6) ?
    C3 C2 N1 C5 . . . . 173.7(5) ?
    C6 C5 N1 C1 . . . . -91.6(8) ?
    C6 C5 N1 C2 . . . . 93.0(8) ?
    N1 C1 Pd1 Br1 . . . . 100.3(4) ?
    N2 C1 Pd1 Br1 . . . . -76.2(4) ?
    N1 C1 Pd1 Br1 . . . 3_777 -79.7(4) ?
    N2 C1 Pd1 Br1 . . . 3_777 103.8(4) ?
