# Supplementary material for: trans-Dibromidobis(1-ethyl-3-methyl­imidazol-2-yl­idene)palladium(II)
Source: Acta Crystallogr Sect E Struct Rep Online. 2011 Aug 6;67(Pt 9):m1205. doi: 10.1107/S1600536811030480 (PMC3200790; doi:10.1107/S1600536811030480)
Supplement: Supplementary file 2 [file e-67-m1205-Isup2.hkl]

# 
# h,k,l, Fc-squared, Fo-squared, sigma(Fo-squared) and status flag 
# 
data_I
_shelx_title 
; 
Pd100K_udenBTC_storkrystal_0m in P2(1)/n
;
_shelx_refln_list_code          4 
_shelx_F_calc_maximum      215.72 
_exptl_crystal_F_000       472.00 
_reflns_d_resolution_high  0.7000 
 
loop_ 
 _symmetry_equiv_pos_as_xyz 
 'x, y, z' 
 '-x+1/2, y+1/2, -z+1/2' 
 '-x, -y, -z' 
 'x-1/2, -y-1/2, z-1/2' 
 
_cell_length_a     8.3093 
_cell_length_b     8.6868 
_cell_length_c    12.0788 
_cell_angle_alpha  90.000 
_cell_angle_beta  101.741 
_cell_angle_gamma  90.000 
 
_shelx_F_squared_multiplier     1.000 
 
loop_ 
 _refln_index_h 
 _refln_index_k 
 _refln_index_l 
 _refln_F_squared_calc 
 _refln_F_squared_meas 
 _refln_F_squared_sigma 
 _refln_observed_status 
   2   0   0    15481.53    14282.23    269.98 o 
   4   0   0       70.77       51.19      2.42 o 
   6   0   0        1.96        5.90      1.46 o 
   8   0   0      370.69      301.13      7.95 o 
   1   1   0    18675.63    19522.40     86.76 o 
   2   1   0     8520.96     8821.69     40.58 o 
   3   1   0     4754.58     4656.72     26.41 o 
   4   1   0     1082.33      966.72      6.06 o 
   5   1   0      890.87      866.07      5.48 o 
   6   1   0       58.09       38.19      1.29 o 
   7   1   0      654.31      631.57      7.85 o 
   8   1   0       33.75       28.94      1.84 o 
   9   1   0      140.17      114.77      3.29 o 
  10   1   0        0.41        0.00      2.15 o 
  11   1   0       22.00       21.77      3.47 o 
   0   2   0      103.19       83.16      1.23 o 
   1   2   0     2053.04     1938.73      8.25 o 
   2   2   0     2211.48     2429.50     10.39 o 
   3   2   0      283.81      261.85      1.83 o 
   4   2   0     4168.04     4063.02     19.43 o 
   5   2   0      167.10      202.89      2.30 o 
   6   2   0     2554.62     2342.05     13.51 o 
   7   2   0        3.75       12.01      1.12 o 
   8   2   0      256.97      291.03      6.26 o 
   9   2   0        0.26        0.00      2.30 o 
  10   2   0       36.16       36.71      2.96 o 
  11   2   0        0.05        0.00      2.75 o 
   1   3   0     7105.59     7077.74     29.56 o 
   2   3   0     3215.11     3830.06     16.89 o 
   3   3   0     2550.73     2692.78     11.97 o 
   4   3   0     1440.16     1456.65      7.12 o 
   5   3   0      732.06      648.21      3.94 o 
   6   3   0       38.60       33.33      1.04 o 
   7   3   0      313.31      267.07      3.27 o 
   8   3   0       22.94       13.66      1.55 o 
   9   3   0       68.93       71.16      2.05 o 
  10   3   0        1.38        6.40      3.13 o 
  11   3   0       11.67       10.81      3.40 o 
   0   4   0    14064.32    15227.30     97.05 o 
   1   4   0       73.81       40.08      0.71 o 
   2   4   0     3633.95     3917.71     17.36 o 
   3   4   0      460.35      551.08      3.04 o 
   4   4   0       45.39       42.20      0.90 o 
   5   4   0      109.11      128.77      1.65 o 
   6   4   0       78.75       92.52      1.84 o 
   7   4   0        0.03        1.32      1.43 o 
   8   4   0      130.63      115.09      2.79 o 
   9   4   0        0.54        0.00      1.92 o 
  10   4   0       31.70       29.68      2.15 o 
   1   5   0      592.54      677.60      3.72 o 
   2   5   0     3238.27     3327.51     14.94 o 
   3   5   0      242.40      235.09      1.94 o 
   4   5   0      556.06      599.39      3.55 o 
   5   5   0      510.03      652.94      4.99 o 
   6   5   0       19.76       14.48      1.59 o 
   7   5   0      304.75      335.68      4.33 o 
   8   5   0       26.69       18.96      1.98 o 
   9   5   0       54.77       62.75      2.78 o 
  10   5   0        0.04        0.00      2.34 o 
   0   6   0       95.90       87.13      1.90 o 
   1   6   0        6.68       12.33      0.84 o 
   2   6   0      241.42      254.62      2.11 o 
   3   6   0        1.63        0.97      0.78 o 
   4   6   0      856.28      838.73      6.19 o 
   5   6   0       58.32       79.25      2.08 o 
   6   6   0      471.14      493.05      5.75 o 
   7   6   0        4.24        0.00      2.33 o 
   8   6   0       41.77       40.53      2.84 o 
   9   6   0        1.72        2.39      3.20 o 
  10   6   0        4.32        7.76      3.09 o 
   1   7   0     1063.44     1077.29      7.30 o 
   2   7   0      284.36      299.79      3.51 o 
   3   7   0      339.96      404.01      4.96 o 
   4   7   0       77.11      101.95      2.50 o 
   5   7   0       63.31       49.83      2.26 o 
   6   7   0       11.99        6.26      2.56 o 
   7   7   0        7.76        8.14      2.92 o 
   8   7   0        6.77        1.65      3.05 o 
   9   7   0        8.82        6.94      3.43 o 
   0   8   0     1061.76     1098.53     19.45 o 
   1   8   0       18.71       17.25      2.08 o 
   2   8   0      301.38      358.67      8.37 o 
   3   8   0       38.02       20.97      2.17 o 
   4   8   0        1.93        1.10      2.51 o 
   5   8   0       27.65       38.75      3.65 o 
   6   8   0        2.32        1.98      4.16 o 
   7   8   0        0.07        2.66      4.54 o 
   8   8   0       18.41       17.80      4.98 o 
   1   9   0       13.12       11.86      2.91 o 
   2   9   0       85.73       74.58      4.32 o 
   3   9   0        8.01        4.60      2.85 o 
   4   9   0        9.19       14.48      3.28 o 
   5   9   0       45.71       67.08      5.64 o 
   6   9   0        9.63       16.24      5.98 o 
   7   9   0       29.85       36.93      6.56 o 
   0  10   0        0.80        2.59      5.29 o 
   1  10   0        0.69        4.69      4.17 o 
   2  10   0       10.14        1.36      3.91 o 
   3  10   0       16.76       21.65      5.00 o 
   4  10   0       56.92       54.29      6.02 o 
   5  10   0       10.42        6.61      6.63 o 
   6  10   0       21.72       17.21      6.86 o 
   1  11   0       33.29       30.57      6.96 o 
   2  11   0       12.04        8.45      6.63 o 
   3  11   0       14.15       17.36      6.05 o 
   4  11   0        2.26        0.73      6.99 o 
   5  11   0        1.97        1.18      7.07 o 
   0  12   0       19.94       10.44     12.61 o 
   1  12   0        0.32        0.00      7.05 o 
   2  12   0        4.82        0.00      7.98 o 
 -11   0   1       39.31       39.78      4.69 o 
  -9   0   1      217.95      192.66      4.00 o 
  -7   0   1      329.81      293.66      4.00 o 
  -5   0   1        9.88        9.03      0.60 o 
  -3   0   1     1281.40     1242.95      7.94 o 
  -1   0   1    24352.68    24988.75    618.43 o 
   1   0   1    30855.32    29467.68    698.64 o 
   3   0   1     7076.61     6252.62    109.17 o 
   5   0   1      433.97      438.58     10.92 o 
   7   0   1      100.03       81.38      6.76 o 
 -11   1   1        0.01        0.67      2.46 o 
 -10   1   1       68.92       66.06      2.52 o 
  -9   1   1       16.57       15.37      1.49 o 
  -8   1   1      384.95      367.69      4.14 o 
  -7   1   1       48.01       35.07      1.13 o 
  -6   1   1      686.68      716.61      4.21 o 
  -5   1   1        7.75        9.18      0.56 o 
  -4   1   1     3065.16     3066.15     14.63 o 
  -3   1   1     5766.82     5898.02     25.52 o 
  -2   1   1     7533.68     6588.37     28.73 o 
  -1   1   1     1027.36     1250.93      5.26 o 
   0   1   1     7673.23     7791.77     33.10 o 
   1   1   1     2165.42     2699.94     14.59 o 
   2   1   1     2310.39     2571.66     13.73 o 
   3   1   1     6355.09     6323.99     37.50 o 
   4   1   1     2212.54     2239.54     14.39 o 
   5   1   1      180.70      185.41      2.39 o 
   6   1   1     1293.85     1212.47     10.21 o 
   7   1   1       31.76       18.99      1.54 o 
   8   1   1      189.98      182.42      3.49 o 
   9   1   1        4.14        0.55      1.88 o 
  10   1   1       32.93       29.31      4.62 o 
 -11   2   1       17.40       14.58      2.56 o 
 -10   2   1        0.01        0.92      1.89 o 
  -9   2   1       87.36       84.86      2.45 o 
  -8   2   1        0.43        2.05      1.20 o 
  -7   2   1      580.69      628.69      5.08 o 
  -6   2   1        1.69        8.03      0.68 o 
  -5   2   1     5573.85     5378.12     26.49 o 
  -4   2   1        7.36        5.55      0.62 o 
  -3   2   1     9692.01    10277.50     45.31 o 
  -2   2   1     1686.02     1725.42      7.60 o 
  -1   2   1     1807.68     2076.78      8.69 o 
   0   2   1     3615.36     3682.37     16.72 o 
   1   2   1     5171.28     6196.69     26.61 o 
   2   2   1     1059.59     1159.28      5.24 o 
   3   2   1     2602.75     2468.33     11.30 o 
   4   2   1      294.09      369.27      2.22 o 
   5   2   1     3834.54     3644.24     21.76 o 
   6   2   1       24.99       29.18      1.17 o 
   7   2   1      902.48      942.33     13.03 o 
   8   2   1        3.39        2.66      2.04 o 
   9   2   1       46.36       54.93      3.27 o 
  10   2   1        1.65        3.11      2.68 o 
  11   2   1        9.15        7.25      3.09 o 
 -11   3   1        0.50        5.74      2.48 o 
 -10   3   1       44.59       41.86      2.15 o 
  -9   3   1        2.11        1.44      1.59 o 
  -8   3   1       99.58       95.66      2.16 o 
  -7   3   1      131.84      123.13      2.25 o 
  -6   3   1      303.18      282.59      2.40 o 
  -5   3   1        4.67        2.79      0.64 o 
  -4   3   1     2856.91     2672.31     12.66 o 
  -3   3   1     4692.52     4503.93     20.34 o 
  -2   3   1     9836.80    10159.39     43.11 o 
  -1   3   1     9250.50    10348.72     43.21 o 
   0   3   1     5299.65     5204.20     22.77 o 
   1   3   1       20.32       20.18      0.47 o 
   2   3   1     2431.86     2536.94     11.62 o 
   3   3   1     3844.76     3907.94     17.88 o 
   4   3   1     1342.40     1249.00      6.25 o 
   5   3   1       82.37      103.63      1.40 o 
   6   3   1      601.44      490.87      3.71 o 
   7   3   1       39.73       35.85      1.46 o 
   8   3   1       74.35       60.95      1.83 o 
   9   3   1       17.89       15.89      2.41 o 
  10   3   1       18.23       20.19      3.26 o 
  11   3   1        0.05        0.00      3.23 o 
 -11   4   1       19.24       19.52      2.29 o 
 -10   4   1        2.02        1.53      2.09 o 
  -9   4   1       89.10       83.45      2.50 o 
  -8   4   1        4.90        7.25      1.62 o 
  -7   4   1      112.94       88.39      2.08 o 
  -6   4   1        1.27        0.00      0.99 o 
  -5   4   1        6.85        4.38      0.80 o 
  -4   4   1      190.77      252.39      1.82 o 
  -3   4   1     2109.17     2215.33     10.22 o 
  -2   4   1       53.40       64.02      1.25 o 
  -1   4   1    13228.73    13821.63     60.28 o 
   0   4   1        5.18       11.77      0.57 o 
   1   4   1    10542.08    10915.16     47.56 o 
   2   4   1      199.46      171.95      1.46 o 
   3   4   1      409.27      386.40      2.34 o 
   4   4   1       38.19       59.10      1.04 o 
   5   4   1       88.20       90.86      1.30 o 
   6   4   1       76.99       73.22      1.72 o 
   7   4   1       62.60       66.95      2.03 o 
   8   4   1        1.47        0.00      1.79 o 
   9   4   1       51.58       51.25      2.24 o 
  10   4   1        0.02        0.00      2.48 o 
 -10   5   1       23.17       19.23      2.45 o 
  -9   5   1        8.57        8.97      2.27 o 
  -8   5   1      121.35      130.56      2.90 o 
  -7   5   1       77.21       69.12      2.29 o 
  -6   5   1      414.71      517.12      5.26 o 
  -5   5   1       38.42       32.43      1.35 o 
  -4   5   1      909.35      980.22      5.20 o 
  -3   5   1     1206.37     1289.88      6.14 o 
  -2   5   1     1286.68     1215.37      6.09 o 
  -1   5   1      829.92      879.33      4.62 o 
   0   5   1      659.42      762.74      4.09 o 
   1   5   1      404.77      378.61      2.41 o 
   2   5   1      120.34      117.10      1.36 o 
   3   5   1     1032.40     1063.05      5.51 o 
   4   5   1      425.63      468.65      3.16 o 
   5   5   1       96.28      101.33      1.93 o 
   6   5   1      374.67      459.05      5.04 o 
   7   5   1       15.18        9.28      1.82 o 
   8   5   1      110.08      118.06      3.14 o 
   9   5   1        0.84        0.00      2.23 o 
  10   5   1        9.45        5.74      2.30 o 
 -10   6   1        0.87        4.19      3.32 o 
  -9   6   1       14.79       12.91      3.02 o 
  -8   6   1        0.23        0.00      2.50 o 
  -7   6   1      118.76      130.14      3.47 o 
  -6   6   1       20.71       13.75      2.17 o 
  -5   6   1      713.84      732.52      6.16 o 
  -4   6   1      207.60      240.63      2.85 o 
  -3   6   1     1421.47     1341.85      7.07 o 
  -2   6   1      152.38      137.97      1.69 o 
  -1   6   1       19.18       19.72      0.90 o 
   0   6   1       22.77       23.11      0.88 o 
   1   6   1       43.32       61.97      1.44 o 
   2   6   1       41.01       43.30      1.03 o 
   3   6   1      395.23      376.79      2.79 o 
   4   6   1       74.32      102.53      1.95 o 
   5   6   1      946.04      947.30      7.69 o 
   6   6   1       17.54       12.98      2.04 o 
   7   6   1      146.64      161.92      4.59 o 
   8   6   1        2.26        1.42      2.50 o 
   9   6   1        9.14       13.25      3.25 o 
  10   6   1        0.12        0.00      4.50 o 
  -9   7   1        0.48        1.90      3.44 o 
  -8   7   1        8.44       10.61      3.09 o 
  -7   7   1       14.05       11.14      2.91 o 
  -6   7   1        9.20        7.71      2.50 o 
  -5   7   1        0.34        0.00      1.77 o 
  -4   7   1       63.88       47.65      2.09 o 
  -3   7   1      314.21      340.36      4.19 o 
  -2   7   1      679.87      728.05      6.18 o 
  -1   7   1      492.62      500.87      4.36 o 
   0   7   1      933.55      870.21      6.03 o 
   1   7   1       56.37       34.17      1.44 o 
   2   7   1      759.07      852.12      6.34 o 
   3   7   1      397.57      391.77      4.56 o 
   4   7   1      352.69      366.48      5.27 o 
   5   7   1        7.41       11.79      2.50 o 
   6   7   1       33.83       23.61      2.91 o 
   7   7   1       16.00       12.92      2.98 o 
   8   7   1        6.69        4.27      3.03 o 
   9   7   1        1.66        1.83      3.26 o 
  -8   8   1        3.05        4.03      4.86 o 
  -7   8   1       13.70       17.24      5.44 o 
  -6   8   1        5.39        2.62      4.26 o 
  -5   8   1        6.28        2.37      3.31 o 
  -4   8   1       45.90       58.69      3.41 o 
  -3   8   1        8.45       13.67      2.06 o 
  -2   8   1       24.81        7.82      2.16 o 
  -1   8   1      589.48      623.04      8.18 o 
   0   8   1        2.31        3.26      1.91 o 
   1   8   1      879.66      922.44     11.11 o 
   2   8   1        6.86       10.31      2.07 o 
   3   8   1      103.48      121.51      3.23 o 
   4   8   1       36.06       31.07      2.79 o 
   5   8   1        3.91        8.89      4.18 o 
   6   8   1        8.43        9.86      4.46 o 
   7   8   1        8.08        7.57      4.60 o 
   8   8   1        0.09        0.00      4.63 o 
  -8   9   1       13.65       16.44      9.91 o 
  -7   9   1        9.25        5.63      6.18 o 
  -6   9   1       43.35       45.01      6.01 o 
  -5   9   1        0.35        0.00      4.70 o 
  -4   9   1       29.21       36.92      3.62 o 
  -3   9   1       54.07       50.49      3.04 o 
  -2   9   1       28.83       29.93      3.77 o 
  -1   9   1       39.07       27.77      3.39 o 
   0   9   1       21.86       27.01      3.62 o 
   1   9   1       34.47       31.25      3.11 o 
   2   9   1        6.80        4.10      2.63 o 
   3   9   1       56.49       45.66      3.25 o 
   4   9   1       32.16       29.32      4.36 o 
   5   9   1        0.09        0.19      4.73 o 
   6   9   1       37.67       46.31      6.43 o 
   7   9   1        2.76        3.41      6.03 o 
  -6  10   1        0.54        1.01      6.72 o 
  -5  10   1       40.88       45.54      7.22 o 
  -4  10   1        8.47       15.58      5.55 o 
  -3  10   1       66.18       67.27      5.36 o 
  -2  10   1        6.48        6.26      3.46 o 
  -1  10   1        8.80        8.60      4.26 o 
   0  10   1        5.13        9.52      3.83 o 
   1  10   1        0.37        0.47      4.11 o 
   2  10   1        3.26        0.43      4.30 o 
   3  10   1       33.88       21.79      4.76 o 
   4  10   1       12.87       13.37      6.37 o 
   5  10   1       48.47       46.49      7.12 o 
   6  10   1        3.73        3.26      6.58 o 
  -5  11   1        1.57        0.00      7.03 o 
  -4  11   1        5.06        0.00      6.76 o 
  -3  11   1        3.25        7.87      6.73 o 
  -2  11   1       35.03       36.11      7.09 o 
  -1  11   1        6.32        2.09      6.50 o 
   0  11   1       42.63       27.61      6.82 o 
   1  11   1        3.26       13.05      6.61 o 
   2  11   1       28.97       35.06      7.69 o 
   3  11   1       11.14       15.76      6.05 o 
   4  11   1       12.32        8.90      7.19 o 
   5  11   1        0.38        5.99      7.28 o 
  -2  12   1        3.32        0.00      7.18 o 
  -1  12   1       16.80       20.91      9.13 o 
   0  12   1        0.47        0.00      8.66 o 
   1  12   1       14.39        7.79      8.80 o 
   2  12   1        0.02        0.78      7.21 o 
 -10   0   2       85.28       88.93      4.59 o 
  -8   0   2      340.26      296.21      4.48 o 
  -6   0   2      446.67      465.52      3.98 o 
  -4   0   2       59.00       68.37      0.99 o 
  -2   0   2     5639.44     5091.17     30.75 o 
   0   0   2     8167.52     8212.19     54.64 o 
   2   0   2    19888.44    19319.29    139.60 o 
   4   0   2     1305.73     1290.64     16.72 o 
   6   0   2       76.10       83.24      7.37 o 
   8   0   2       15.09       10.43      7.72 o 
 -11   1   2       23.19       23.38      1.91 o 
 -10   1   2        0.44        3.85      1.73 o 
  -9   1   2      120.90      121.33      2.81 o 
  -8   1   2      120.01      121.55      2.07 o 
  -7   1   2      630.28      655.79      4.19 o 
  -6   1   2      224.43      216.72      1.66 o 
  -5   1   2     3301.91     3206.24     14.64 o 
  -4   1   2      709.20      636.93      3.01 o 
  -3   1   2     2272.05     2330.63      9.66 o 
  -2   1   2    16275.74    17757.11     73.38 o 
  -1   1   2      188.97      229.62      1.23 o 
   0   1   2      733.20      769.23      3.45 o 
   1   1   2     2871.00     2715.41     13.27 o 
   2   1   2     2452.71     2732.37     13.46 o 
   3   1   2     3600.22     3352.92     17.92 o 
   4   1   2     2844.17     2897.32     20.15 o 
   5   1   2     1348.36     1373.78     10.37 o 
   6   1   2        0.22        1.03      1.59 o 
   7   1   2      132.11      119.76      2.88 o 
   8   1   2        7.99        4.58      1.68 o 
   9   1   2       49.17       43.42      3.14 o 
 -11   2   2        0.20        0.00      1.87 o 
 -10   2   2       28.48       31.42      2.37 o 
  -9   2   2        0.63        0.75      1.45 o 
  -8   2   2      126.52      126.15      2.37 o 
  -7   2   2       14.71       12.45      0.98 o 
  -6   2   2     1932.47     1948.00     10.03 o 
  -5   2   2       16.47       11.46      0.62 o 
  -4   2   2    10067.51    10169.27     44.02 o 
  -3   2   2      130.38      145.94      1.05 o 
  -2   2   2     3294.96     3168.69     13.58 o 
  -1   2   2     1288.40     1358.51      6.06 o 
   0   2   2     3161.58     4388.80     18.13 o 
   1   2   2      103.13      148.52      1.17 o 
   2   2   2       32.25       44.65      0.62 o 
   3   2   2       11.63        8.81      0.63 o 
   4   2   2     3443.29     3362.39     17.29 o 
   5   2   2        4.05        0.50      0.81 o 
   6   2   2     1254.00     1211.86     10.62 o 
   7   2   2        9.79        3.35      1.99 o 
   8   2   2      137.03      156.01      4.08 o 
   9   2   2        0.28        0.00      2.39 o 
  10   2   2       16.18       18.78      2.69 o 
  11   2   2        0.19        4.78      3.69 o 
 -11   3   2       23.58       26.78      2.48 o 
 -10   3   2        2.71        3.36      1.90 o 
  -9   3   2       72.86       81.43      2.23 o 
  -8   3   2       23.09       21.01      1.46 o 
  -7   3   2       69.55       59.05      1.61 o 
  -6   3   2       42.86       46.38      1.03 o 
  -5   3   2      713.05      579.68      3.45 o 
  -4   3   2       91.76       85.60      1.03 o 
  -3   3   2     2516.67     2441.80     10.81 o 
  -2   3   2     7249.36     7576.52     33.77 o 
  -1   3   2     5103.75     5171.64     22.68 o 
   0   3   2      980.63      914.68      4.28 o 
   1   3   2     4472.86     4742.00     20.78 o 
   2   3   2     1308.17     1327.36      6.25 o 
   3   3   2     3690.73     3863.58     18.27 o 
   4   3   2     1083.08     1023.37      5.37 o 
   5   3   2      874.00      725.08      4.37 o 
   6   3   2        0.11        2.44      0.99 o 
   7   3   2       97.96       83.49      2.02 o 
   8   3   2       19.74       17.18      1.80 o 
   9   3   2       29.28       24.86      3.13 o 
  10   3   2        0.73        0.85      3.06 o 
 -11   4   2        0.39        0.00      2.25 o 
 -10   4   2       48.00       41.83      2.35 o 
  -9   4   2        9.08        5.58      1.97 o 
  -8   4   2      143.83      157.74      3.64 o 
  -7   4   2       10.62       23.59      1.65 o 
  -6   4   2       16.17       15.69      1.21 o 
  -5   4   2        1.12        0.95      0.82 o 
  -4   4   2       12.18       16.92      1.05 o 
  -3   4   2        2.47        2.66      0.55 o 
  -2   4   2     1528.48     1597.81      7.32 o 
  -1   4   2      159.25      113.67      1.24 o 
   0   4   2    12820.52    13001.71     56.69 o 
   1   4   2        5.84        5.52      0.60 o 
   2   4   2     8049.14     8292.62     36.73 o 
   3   4   2       27.29       36.22      0.76 o 
   4   4   2      552.15      651.41      3.88 o 
   5   4   2      176.88      230.15      2.30 o 
   6   4   2        4.71        6.97      1.28 o 
   7   4   2       14.68       11.79      1.63 o 
   8   4   2       43.15       27.37      1.96 o 
   9   4   2        0.27        1.99      1.82 o 
  10   4   2       24.05       17.62      3.83 o 
 -10   5   2        0.18        0.72      2.83 o 
  -9   5   2       36.84       32.29      2.27 o 
  -8   5   2       23.52       19.50      1.98 o 
  -7   5   2      261.22      298.54      4.15 o 
  -6   5   2      227.56      207.69      3.21 o 
  -5   5   2      694.98      757.44      5.46 o 
  -4   5   2        4.46        2.64      0.81 o 
  -3   5   2     1462.44     1399.67      6.65 o 
  -2   5   2     1061.05     1108.36      5.47 o 
  -1   5   2      712.44      711.47      3.91 o 
   0   5   2      479.91      478.67      2.88 o 
   1   5   2      445.94      499.66      2.93 o 
   2   5   2      470.69      421.36      2.61 o 
   3   5   2      324.25      287.86      2.22 o 
   4   5   2      784.55      778.59      4.89 o 
   5   5   2      356.05      413.77      4.06 o 
   6   5   2        3.05        6.64      1.71 o 
   7   5   2      154.55      208.71      3.61 o 
   8   5   2        4.63        2.81      2.20 o 
   9   5   2       38.44       39.60      2.50 o 
  10   5   2        1.42        3.19      2.21 o 
 -10   6   2        7.01       10.42      3.43 o 
  -9   6   2        0.71        0.00      2.67 o 
  -8   6   2       21.14       24.41      2.87 o 
  -7   6   2        0.22        1.26      2.53 o 
  -6   6   2      379.02      427.19      5.45 o 
  -5   6   2      135.76      132.93      2.57 o 
  -4   6   2     2235.17     2198.30     14.50 o 
  -3   6   2      509.74      510.34      3.32 o 
  -2   6   2      839.57      730.03      4.31 o 
  -1   6   2      214.81      177.47      1.87 o 
   0   6   2       64.43       75.62      1.22 o 
   1   6   2        3.57        8.15      0.83 o 
   2   6   2        2.65        6.19      0.89 o 
   3   6   2       44.94       67.28      1.50 o 
   4   6   2      855.08      866.67      6.43 o 
   5   6   2       28.64       47.04      2.04 o 
   6   6   2      338.62      362.92      5.16 o 
   7   6   2        0.99        0.00      2.40 o 
   8   6   2       48.65       56.79      3.11 o 
   9   6   2        0.07        0.51      3.07 o 
  -9   7   2        9.77       20.04      3.19 o 
  -8   7   2        4.18        0.00      3.02 o 
  -7   7   2       16.24       13.15      2.94 o 
  -6   7   2       27.83       24.67      2.80 o 
  -5   7   2       87.41       75.02      2.86 o 
  -4   7   2       61.14       56.44      2.27 o 
  -3   7   2      519.54      464.66      4.90 o 
  -2   7   2      817.24      786.52      6.59 o 
  -1   7   2      615.93      610.73      4.97 o 
   0   7   2      105.60      105.85      1.93 o 
   1   7   2      618.26      572.75      5.66 o 
   2   7   2      287.86      238.19      3.26 o 
   3   7   2      708.59      829.56      9.63 o 
   4   7   2      102.44      106.38      2.64 o 
   5   7   2      145.09      125.94      3.61 o 
   6   7   2        1.25        0.00      2.68 o 
   7   7   2       19.08       16.30      3.03 o 
   8   7   2        3.30        3.49      3.30 o 
   9   7   2        3.39        6.56      3.80 o 
  -9   8   2        3.76        3.78      6.10 o 
  -8   8   2       23.47       23.18      6.02 o 
  -7   8   2        0.81       11.78      5.56 o 
  -6   8   2       22.55       18.18      4.60 o 
  -5   8   2        8.07       12.90      2.85 o 
  -4   8   2       17.65       14.58      2.29 o 
  -3   8   2       45.14       63.41      2.60 o 
  -2   8   2      160.88      175.20      3.74 o 
  -1   8   2       14.14       11.79      2.02 o 
   0   8   2      744.12      750.20      9.65 o 
   1   8   2       11.96       14.99      2.25 o 
   2   8   2      428.70      474.76      6.45 o 
   3   8   2       17.31       26.21      2.71 o 
   4   8   2       51.63       62.70      3.32 o 
   5   8   2       23.61       27.12      4.43 o 
   6   8   2        4.33        9.01      4.48 o 
   7   8   2        2.77        1.35      4.54 o 
   8   8   2        7.31       10.77      4.76 o 
  -8   9   2        3.82        3.74      6.41 o 
  -7   9   2       33.97       40.68      6.70 o 
  -6   9   2        9.28       11.23      5.24 o 
  -5   9   2      102.21      101.23      7.25 o 
  -4   9   2        1.53        8.28      4.18 o 
  -3   9   2      123.08      118.46      3.98 o 
  -2   9   2       86.58       93.05      4.06 o 
  -1   9   2       33.10       30.81      3.96 o 
   0   9   2       19.78       22.59      3.60 o 
   1   9   2        9.17       14.47      3.16 o 
   2   9   2       39.78       31.03      3.16 o 
   3   9   2       19.74       12.58      3.25 o 
   4   9   2       25.56       24.48      4.95 o 
   5   9   2       31.85       30.23      5.14 o 
   6   9   2        0.49        0.00      6.13 o 
   7   9   2       25.95       22.22      6.25 o 
  -7  10   2        0.46        0.00     11.04 o 
  -6  10   2       19.02       10.05      6.74 o 
  -5  10   2        1.79        9.75      6.62 o 
  -4  10   2      106.63      102.46      7.22 o 
  -3  10   2        9.54        9.08      4.65 o 
  -2  10   2       75.19       74.92      9.77 o 
  -1  10   2        8.95       11.15      3.97 o 
   0  10   2        0.72        0.00      3.81 o 
   1  10   2        0.02        0.00      4.09 o 
   2  10   2        7.65        6.64      4.43 o 
   3  10   2        4.44       17.45      4.67 o 
   4  10   2       55.79       43.21      6.81 o 
   5  10   2        9.73        8.99      6.61 o 
   6  10   2       30.84       21.70      6.88 o 
  -5  11   2        1.61        7.55     10.26 o 
  -4  11   2        0.12        0.00      6.89 o 
  -3  11   2       21.16       18.35      8.80 o 
  -2  11   2        9.92       11.66      6.80 o 
  -1  11   2       36.77       49.03      7.26 o 
   0  11   2        1.54        7.60      6.52 o 
   1  11   2       39.09       40.39      7.12 o 
   2  11   2       10.50       13.36      6.77 o 
   3  11   2       36.04       34.69      7.40 o 
   4  11   2        6.25       10.24      7.96 o 
  -2  12   2        5.62       12.61      7.65 o 
  -1  12   2        0.89        5.58      8.82 o 
   0  12   2       17.06        5.61      8.79 o 
   1  12   2        0.66        8.28      7.44 o 
   2  12   2       12.68       11.64      7.52 o 
 -11   0   3       23.52       28.47      3.54 o 
  -9   0   3      106.22      106.06      4.24 o 
  -7   0   3      393.83      365.83      3.94 o 
  -5   0   3        7.64        8.41      0.74 o 
  -3   0   3       97.26       43.65      0.77 o 
  -1   0   3     8261.36     8260.01     67.52 o 
   1   0   3    46533.78    47032.41    577.16 o 
   3   0   3     4252.76     3920.40     29.34 o 
   5   0   3       82.39       81.77      3.70 o 
   7   0   3       24.97        7.23      7.33 o 
 -11   1   3        0.08        0.78      1.98 o 
 -10   1   3       33.43       35.23      2.03 o 
  -9   1   3        1.97        3.24      1.42 o 
  -8   1   3      120.87      101.63      1.90 o 
  -7   1   3      469.71      441.44      3.13 o 
  -6   1   3     1107.19     1092.61      5.65 o 
  -5   1   3      286.55      341.84      2.05 o 
  -4   1   3     2092.39     2112.86      9.25 o 
  -3   1   3     1872.85     1754.73      7.56 o 
  -2   1   3     5853.24     6077.62     25.67 o 
  -1   1   3    20461.83    21680.35     95.74 o 
   0   1   3     3388.78     3673.31     15.77 o 
   1   1   3        7.90       16.89      0.73 o 
   2   1   3     2587.36     2252.51     11.46 o 
   3   1   3     2496.83     2453.73     12.60 o 
   4   1   3      969.29      835.09      5.30 o 
   5   1   3      610.93      619.11      4.72 o 
   6   1   3      277.76      307.32      4.06 o 
   7   1   3       26.95       12.08      1.72 o 
   8   1   3      137.93      135.04      3.25 o 
   9   1   3        6.95        7.31      3.88 o 
 -11   2   3       11.20        9.85      2.17 o 
 -10   2   3        0.10        0.00      1.77 o 
  -9   2   3       35.53       40.83      1.83 o 
  -8   2   3        3.61        0.76      1.32 o 
  -7   2   3      333.48      332.17      4.10 o 
  -6   2   3       37.33       29.15      0.87 o 
  -5   2   3     4645.28     4458.73     20.41 o 
  -4   2   3      250.90      320.28      1.89 o 
  -3   2   3     7894.11     8040.35     35.19 o 
  -2   2   3       28.20       52.55      0.90 o 
  -1   2   3      520.97      391.93      2.09 o 
   0   2   3      346.05      286.28      1.58 o 
   1   2   3      204.85      322.04      1.83 o 
   2   2   3       59.63       78.63      0.90 o 
   3   2   3      216.08      223.75      1.63 o 
   4   2   3        1.20        1.49      0.62 o 
   5   2   3     1116.54      994.46      6.53 o 
   6   2   3       50.18       54.00      1.52 o 
   7   2   3      410.67      386.25      8.20 o 
   8   2   3        5.56        0.00      2.39 o 
   9   2   3       62.98       79.72      3.31 o 
  10   2   3        0.58        0.00      2.89 o 
 -11   3   3        0.57        0.00      2.11 o 
 -10   3   3       38.57       43.63      2.29 o 
  -9   3   3        0.20        1.40      1.65 o 
  -8   3   3      159.23      176.91      2.89 o 
  -7   3   3       65.39       49.97      1.64 o 
  -6   3   3      295.50      242.11      2.22 o 
  -5   3   3       55.54       67.35      1.00 o 
  -4   3   3      489.38      436.42      2.43 o 
  -3   3   3     1343.83     1513.66      6.70 o 
  -2   3   3      933.59      999.36      4.78 o 
  -1   3   3     4314.86     4579.09     19.53 o 
   0   3   3     5004.07     4407.13     19.06 o 
   1   3   3        9.46        8.27      0.87 o 
   2   3   3     4094.92     4384.58     20.02 o 
   3   3   3      774.61      779.02      4.25 o 
   4   3   3     1302.83     1265.56      6.66 o 
   5   3   3      462.26      439.44      3.06 o 
   6   3   3      108.33       83.67      2.42 o 
   7   3   3        0.05        3.82      1.37 o 
   8   3   3       70.55       60.99      2.24 o 
   9   3   3        0.16        0.39      3.00 o 
  10   3   3       19.47       22.13      3.39 o 
 -11   4   3       17.50       22.73      2.51 o 
 -10   4   3        3.40        3.87      2.19 o 
  -9   4   3      130.36      120.72      3.83 o 
  -8   4   3       11.85       15.17      1.74 o 
  -7   4   3      312.83      323.67      4.49 o 
  -6   4   3        0.46        6.56      1.24 o 
  -5   4   3        8.69       10.68      0.84 o 
  -4   4   3      116.57      129.61      1.46 o 
  -3   4   3      177.61      214.25      1.63 o 
  -2   4   3      426.85      354.09      2.19 o 
  -1   4   3     2739.52     2767.74     12.43 o 
   0   4   3       16.71       13.10      0.63 o 
   1   4   3    11241.26    11705.77     50.05 o 
   2   4   3        4.11        3.29      0.60 o 
   3   4   3     2998.04     3098.05     14.16 o 
   4   4   3       64.90      114.64      1.55 o 
   5   4   3       15.74       32.14      1.24 o 
   6   4   3        5.00        5.18      1.42 o 
   7   4   3       18.82       26.28      1.90 o 
   8   4   3        0.55        0.00      1.78 o 
   9   4   3       33.04       21.14      2.15 o 
  10   4   3        0.38        0.17      3.75 o 
 -10   5   3       15.65       14.90      2.98 o 
  -9   5   3        1.74        1.00      2.31 o 
  -8   5   3      151.48      135.43      2.96 o 
  -7   5   3       85.41       65.83      2.20 o 
  -6   5   3      752.64      815.84      6.67 o 
  -5   5   3       33.18       35.08      1.30 o 
  -4   5   3      830.56      909.77      4.79 o 
  -3   5   3      522.93      531.29      3.14 o 
  -2   5   3      420.05      383.17      2.51 o 
  -1   5   3     2085.97     2149.66     10.44 o 
   0   5   3      648.69      764.89      4.17 o 
   1   5   3        1.02        2.94      0.67 o 
   2   5   3      727.49      625.10      3.37 o 
   3   5   3      803.71      732.63      4.15 o 
   4   5   3      143.84      140.59      2.29 o 
   5   5   3       69.51       76.43      2.12 o 
   6   5   3      139.94      186.35      3.48 o 
   7   5   3        7.42        1.41      1.80 o 
   8   5   3       72.99       76.34      2.75 o 
   9   5   3        4.58        2.23      2.26 o 
  10   5   3       19.17       22.12      4.58 o 
 -10   6   3        0.06        0.00      3.06 o 
  -9   6   3        9.25        7.30      2.80 o 
  -8   6   3        6.65       11.80      2.67 o 
  -7   6   3      107.55       98.97      3.69 o 
  -6   6   3        0.09        2.75      2.15 o 
  -5   6   3     1258.67     1328.10     11.62 o 
  -4   6   3       47.98       68.70      1.71 o 
  -3   6   3     1663.88     1694.05      9.81 o 
  -2   6   3       99.89       63.60      1.30 o 
  -1   6   3      254.21      237.31      2.37 o 
   0   6   3      128.37      122.91      1.69 o 
   1   6   3       32.30       32.06      1.10 o 
   2   6   3       13.01       15.44      0.94 o 
   3   6   3      276.88      236.51      3.07 o 
   4   6   3       37.01       53.19      1.94 o 
   5   6   3      400.16      387.05      5.13 o 
   6   6   3       40.93       51.28      2.73 o 
   7   6   3      151.24      149.60      5.94 o 
   8   6   3        3.35        0.81      2.63 o 
   9   6   3       18.42       22.31      3.29 o 
  -9   7   3        0.18        3.76      4.06 o 
  -8   7   3       26.14       24.67      4.48 o 
  -7   7   3       24.69       27.83      4.20 o 
  -6   7   3       42.82       30.11      3.51 o 
  -5   7   3       49.19       39.52      2.57 o 
  -4   7   3      234.15      241.35      5.87 o 
  -3   7   3      126.71      142.91      4.11 o 
  -2   7   3      332.56      355.44      4.06 o 
  -1   7   3      495.54      500.43      4.54 o 
   0   7   3      731.33      733.34      6.37 o 
   1   7   3        1.04        1.25      1.79 o 
   2   7   3      938.16      929.78     10.78 o 
   3   7   3      201.71      170.54      3.71 o 
   4   7   3      405.58      455.41      7.80 o 
   5   7   3       56.40       59.54      2.99 o 
   6   7   3       67.46       48.22      3.18 o 
   7   7   3        0.27        0.44      2.88 o 
   8   7   3        8.80       10.42      3.35 o 
  -9   8   3       15.57       21.31      6.61 o 
  -8   8   3        3.97        0.22      5.12 o 
  -7   8   3       66.13       62.96      6.41 o 
  -6   8   3        1.98        6.67      4.42 o 
  -5   8   3       34.19       19.72      3.00 o 
  -4   8   3       28.82       37.18      2.44 o 
  -3   8   3        8.27        8.80      2.54 o 
  -2   8   3       50.60       47.76      2.85 o 
  -1   8   3      332.57      345.34      6.15 o 
   0   8   3       57.33       64.18      2.79 o 
   1   8   3      902.56      936.42     11.61 o 
   2   8   3        0.80        1.46      2.07 o 
   3   8   3      326.17      375.19      7.02 o 
   4   8   3        8.11       14.48      3.45 o 
   5   8   3       12.33       18.06      4.36 o 
   6   8   3        7.00       12.20      4.64 o 
   7   8   3        6.55       10.94      4.61 o 
   8   8   3        0.48        0.00      5.42 o 
  -8   9   3       16.33       10.96      5.70 o 
  -7   9   3        8.02        2.27      5.57 o 
  -6   9   3       98.97      111.74      6.67 o 
  -5   9   3       26.08       28.47      4.71 o 
  -4   9   3      153.29      121.34      5.73 o 
  -3   9   3       15.53       24.64      3.55 o 
  -2   9   3       57.67       52.52      3.69 o 
  -1   9   3      112.95      119.08      4.86 o 
   0   9   3       41.76       40.00      3.63 o 
   1   9   3        2.05        4.20      3.10 o 
   2   9   3       41.09       40.57      3.38 o 
   3   9   3       43.32       40.12      3.59 o 
   4   9   3       19.07       13.19      4.80 o 
   5   9   3        3.73        2.32      4.80 o 
   6   9   3       27.34       41.26      6.48 o 
   7   9   3        4.11        3.61      6.04 o 
  -6  10   3        0.20        0.00      7.60 o 
  -5  10   3       61.93       61.64      7.58 o 
  -4  10   3       13.03       10.70      5.67 o 
  -3  10   3      102.93       82.87      6.46 o 
  -2  10   3       14.01       16.67      5.18 o 
  -1  10   3       17.93       12.52      4.04 o 
   0  10   3        0.88        0.30      4.20 o 
   1  10   3        4.74        1.87      4.77 o 
   2  10   3        0.01        1.19      4.43 o 
   3  10   3       31.92       26.40      5.42 o 
   4  10   3        6.54        5.77      8.59 o 
   5  10   3       40.45       27.89      6.84 o 
   6  10   3        4.54        0.00      6.43 o 
  -5  11   3        0.95        5.64      7.26 o 
  -4  11   3        5.28        1.53      7.01 o 
  -3  11   3        3.31        8.48      8.71 o 
  -2  11   3       13.52       10.42      8.46 o 
  -1  11   3        7.50        5.37      6.67 o 
   0  11   3       34.37       40.03      7.20 o 
   1  11   3        1.18        0.00      6.49 o 
   2  11   3       53.14       49.69      7.37 o 
   3  11   3        8.99       14.28      7.15 o 
   4  11   3       21.27       28.34     10.88 o 
  -2  12   3        1.46        0.00      9.13 o 
  -1  12   3        7.00        8.96     10.99 o 
   0  12   3        2.53        0.00      8.81 o 
   1  12   3       23.58       16.36      7.55 o 
 -10   0   4       87.16       87.27      3.61 o 
  -8   0   4      298.48      310.55      4.54 o 
  -6   0   4      192.82      186.47      2.38 o 
  -4   0   4      435.59      518.52      3.77 o 
  -2   0   4      350.46      302.44      3.57 o 
   0   0   4    15460.26    16481.86    101.22 o 
   2   0   4    11138.74    11078.58     77.31 o 
   4   0   4     1312.44     1343.37     11.46 o 
   6   0   4      180.21      204.90      3.54 o 
 -11   1   4       17.67       19.59      2.37 o 
 -10   1   4        2.55        2.02      1.95 o 
  -9   1   4       90.85       91.23      1.95 o 
  -8   1   4       10.03        9.87      1.30 o 
  -7   1   4      438.97      413.87      3.35 o 
  -6   1   4      465.74      450.34      2.86 o 
  -5   1   4      740.43      733.38      3.63 o 
  -4   1   4       76.01      117.63      1.08 o 
  -3   1   4     2619.83     2393.35     10.78 o 
  -2   1   4     4274.77     4264.63     18.36 o 
  -1   1   4     4852.53     4711.41     21.53 o 
   0   1   4     7326.42     7442.74     32.83 o 
   1   1   4     3128.77     3052.86     14.43 o 
   2   1   4      147.60      208.35      1.56 o 
   3   1   4      595.07      544.97      3.00 o 
   4   1   4     1054.07      916.80      5.26 o 
   5   1   4      454.03      433.98      3.17 o 
   6   1   4      117.84      153.55      2.50 o 
   7   1   4      404.04      385.20      8.92 o 
   8   1   4        7.28        1.56      2.07 o 
   9   1   4       64.03       56.09      3.75 o 
 -11   2   4        0.25        2.35      2.11 o 
 -10   2   4       16.11       11.31      1.94 o 
  -9   2   4       16.24       15.56      1.65 o 
  -8   2   4      104.30      109.25      2.50 o 
  -7   2   4       27.22       34.96      1.31 o 
  -6   2   4     1013.73      963.15      5.30 o 
  -5   2   4       24.16       16.85      0.67 o 
  -4   2   4     8136.51     7802.92     33.99 o 
  -3   2   4      112.81      154.43      1.30 o 
  -2   2   4     6577.53     6582.70     28.34 o 
  -1   2   4      177.90      149.81      1.17 o 
   0   2   4      561.36      543.07      2.83 o 
   1   2   4        3.46        6.16      0.48 o 
   2   2   4      849.57      945.85      4.80 o 
   3   2   4        0.64        1.13      0.53 o 
   4   2   4      658.22      533.08      3.65 o 
   5   2   4       36.24       59.07      1.13 o 
   6   2   4      853.42      781.21      6.55 o 
   7   2   4        2.58        5.79      1.62 o 
   8   2   4      205.11      212.88      5.20 o 
   9   2   4        0.64        1.17      3.02 o 
  10   2   4       15.55       18.19      2.79 o 
 -11   3   4       13.94       13.72      2.37 o 
 -10   3   4        0.24        0.00      1.89 o 
  -9   3   4       84.03       90.42      2.28 o 
  -8   3   4       45.08       51.29      1.95 o 
  -7   3   4      339.55      355.43      3.64 o 
  -6   3   4      635.13      578.05      3.94 o 
  -5   3   4      472.16      431.87      2.65 o 
  -4   3   4       10.38        9.15      0.60 o 
  -3   3   4     1285.81     1314.72      5.94 o 
  -2   3   4     3768.61     3999.17     17.17 o 
  -1   3   4     2515.54     2503.87     11.76 o 
   0   3   4     3172.82     3152.44     13.82 o 
   1   3   4     3625.28     3356.05     15.35 o 
   2   3   4      694.24      752.96      4.03 o 
   3   3   4     1981.24     1990.78     10.46 o 
   4   3   4     1073.11     1090.15      6.39 o 
   5   3   4      618.04      605.66      5.37 o 
   6   3   4       49.45       63.16      2.86 o 
   7   3   4      151.07      126.96      4.65 o 
   8   3   4        0.70        0.00      1.50 o 
   9   3   4       24.12       21.35      3.75 o 
  10   3   4        0.01        3.14      3.68 o 
 -11   4   4        0.07        1.57      3.02 o 
 -10   4   4       45.95       46.37      2.51 o 
  -9   4   4        1.85        3.60      1.91 o 
  -8   4   4      290.33      305.58      4.34 o 
  -7   4   4        0.21        0.91      1.57 o 
  -6   4   4      420.77      421.27      3.90 o 
  -5   4   4       18.29        9.92      0.85 o 
  -4   4   4      134.97      124.56      1.35 o 
  -3   4   4      300.24      317.47      2.10 o 
  -2   4   4      330.70      284.18      2.00 o 
  -1   4   4       47.51       26.44      0.77 o 
   0   4   4     6910.28     7082.77     31.97 o 
   1   4   4      458.22      526.64      3.02 o 
   2   4   4     6736.19     6759.42     30.84 o 
   3   4   4       16.13       10.84      0.76 o 
   4   4   4      507.76      543.62      4.40 o 
   5   4   4        6.38        2.97      1.49 o 
   6   4   4       57.20       63.87      2.05 o 
   7   4   4        2.25        3.36      1.76 o 
   8   4   4       22.46       26.57      2.06 o 
   9   4   4        0.48        1.78      2.10 o 
  10   4   4       11.65        8.12      3.87 o 
 -10   5   4        0.24        3.34      2.82 o 
  -9   5   4       53.82       40.82      2.85 o 
  -8   5   4       13.22       13.83      2.33 o 
  -7   5   4      312.13      332.64      5.69 o 
  -6   5   4      102.80      107.12      2.57 o 
  -5   5   4      971.29     1067.27      7.22 o 
  -4   5   4        0.21        0.00      0.79 o 
  -3   5   4      871.44      858.22      4.52 o 
  -2   5   4     1742.93     1836.62      8.92 o 
  -1   5   4     1283.85     1271.67      6.96 o 
   0   5   4     1291.31     1451.61      7.44 o 
   1   5   4      740.64      738.12      4.01 o 
   2   5   4       35.58       28.35      0.86 o 
   3   5   4      185.87      133.59      1.75 o 
   4   5   4       93.74       87.20      2.05 o 
   5   5   4      104.83      124.16      2.62 o 
   6   5   4        0.64        0.31      1.88 o 
   7   5   4      104.44      136.93      3.23 o 
   8   5   4       10.11        8.78      2.31 o 
   9   5   4       27.64       30.03      2.50 o 
 -10   6   4        7.55        7.41      3.30 o 
  -9   6   4        3.22        4.27      2.91 o 
  -8   6   4       25.39       28.43      2.91 o 
  -7   6   4        5.43       13.23      2.43 o 
  -6   6   4      238.44      244.19      4.71 o 
  -5   6   4        1.93        2.16      1.71 o 
  -4   6   4     1264.03     1322.32     11.98 o 
  -3   6   4       51.20       63.53      1.70 o 
  -2   6   4     1770.59     1737.25      9.98 o 
  -1   6   4       55.81       37.84      1.33 o 
   0   6   4      126.07      137.36      1.93 o 
   1   6   4       23.83       27.17      1.09 o 
   2   6   4        5.56        3.73      1.05 o 
   3   6   4       32.97       49.89      1.87 o 
   4   6   4      124.29       95.70      2.65 o 
   5   6   4       88.62      117.84      3.60 o 
   6   6   4      258.09      260.46      5.35 o 
   7   6   4       23.08       18.99      2.85 o 
   8   6   4       47.09       51.20      3.56 o 
   9   6   4        0.03        0.00      3.12 o 
  -9   7   4       28.60       29.89      4.79 o 
  -8   7   4        2.81        6.02      4.30 o 
  -7   7   4       20.56       14.08      4.35 o 
  -6   7   4       64.25       56.00      3.34 o 
  -5   7   4       12.56        6.04      2.35 o 
  -4   7   4       21.08       10.89      1.95 o 
  -3   7   4      100.51      120.15      3.18 o 
  -2   7   4      220.55      227.62      3.67 o 
  -1   7   4      684.30      668.69      5.64 o 
   0   7   4      225.39      233.70      3.42 o 
   1   7   4      838.54      865.82      7.56 o 
   2   7   4       60.83       47.58      2.11 o 
   3   7   4      395.31      431.33      6.79 o 
   4   7   4      223.01      192.87      4.65 o 
   5   7   4      142.99      145.34      4.57 o 
   6   7   4       13.87       13.15      2.87 o 
   7   7   4       21.47       17.35      3.37 o 
   8   7   4        0.31        0.00      3.26 o 
  -9   8   4        1.18        0.41     10.63 o 
  -8   8   4       54.61       53.21      5.88 o 
  -7   8   4        6.56        5.75      4.90 o 
  -6   8   4       34.31       43.79      5.41 o 
  -5   8   4        2.66        2.37      3.33 o 
  -4   8   4        5.45        4.89      2.23 o 
  -3   8   4       44.05       38.88      3.03 o 
  -2   8   4       47.88       51.29      3.08 o 
  -1   8   4       71.53       53.58      2.58 o 
   0   8   4      720.62      687.03      9.50 o 
   1   8   4       31.20       45.12      2.64 o 
   2   8   4      590.40      591.45      7.70 o 
   3   8   4        3.92        0.06      2.64 o 
   4   8   4       39.37       60.59      4.96 o 
   5   8   4        5.40        8.64      4.32 o 
   6   8   4        4.22        4.85      4.48 o 
   7   8   4        0.53        0.00      5.48 o 
  -8   9   4        0.23        0.00      5.61 o 
  -7   9   4       37.80       41.31      6.08 o 
  -6   9   4       21.95       25.74      5.63 o 
  -5   9   4       87.77       97.76      5.23 o 
  -4   9   4        4.14        7.26      4.30 o 
  -3   9   4       77.26       67.14      4.23 o 
  -2   9   4       63.27       68.85      5.19 o 
  -1   9   4      121.27      117.38      4.62 o 
   0   9   4       59.18       67.64      3.70 o 
   1   9   4       65.17       46.43      3.38 o 
   2   9   4        9.01        2.52      2.96 o 
   3   9   4        3.08        1.97      4.06 o 
   4   9   4       19.83       13.49      4.96 o 
   5   9   4        8.03        5.13      5.79 o 
   6   9   4        0.01        0.00      5.79 o 
  -6  10   4       12.19       20.04      6.23 o 
  -5  10   4        1.08        0.00      5.75 o 
  -4  10   4       66.39       76.25      6.74 o 
  -3  10   4        8.90       12.47      6.48 o 
  -2  10   4       85.12       81.56      7.36 o 
  -1  10   4        5.02        5.40      5.09 o 
   0  10   4       22.44       15.17      4.48 o 
   1  10   4        7.61        7.45      4.67 o 
   2  10   4        3.80        0.00      4.47 o 
   3  10   4        0.07        0.00      5.14 o 
   4  10   4       16.02       27.09      6.65 o 
   5  10   4        3.62        0.00      6.36 o 
  -5  11   4        0.82        0.43      6.40 o 
  -4  11   4        0.90        0.18      7.15 o 
  -3  11   4        5.11        7.19      7.13 o 
  -2  11   4        3.84        2.59      6.90 o 
  -1  11   4       28.06       27.43      8.55 o 
   0  11   4        4.59        5.23      6.00 o 
   1  11   4       41.12       40.09      7.20 o 
   2  11   4        0.95       15.19      6.77 o 
   3  11   4       22.65       22.17      7.31 o 
   4  11   4        3.16        0.72      8.50 o 
  -1  12   4        2.53        8.45      8.98 o 
   0  12   4       19.02       21.01     13.13 o 
 -11   0   5       34.80       40.83      3.72 o 
  -9   0   5      400.14      423.52      6.09 o 
  -7   0   5      713.70      717.66      7.34 o 
  -5   0   5       69.53       76.56      1.38 o 
  -3   0   5      725.93      874.40      6.32 o 
  -1   0   5     8485.04     9628.74     62.74 o 
   1   0   5    12095.46    12124.28     79.10 o 
   3   0   5     7425.03     7375.70     53.13 o 
   5   0   5      344.48      424.28      4.41 o 
   7   0   5       92.86      105.03      3.08 o 
 -11   1   5        0.41        0.00      2.38 o 
 -10   1   5       73.92       68.47      2.27 o 
  -9   1   5        0.48        0.00      1.53 o 
  -8   1   5      373.49      374.64      3.70 o 
  -7   1   5      103.31      101.22      1.85 o 
  -6   1   5      666.18      670.55      3.87 o 
  -5   1   5      591.05      597.80      3.21 o 
  -4   1   5     2066.22     1937.95      8.57 o 
  -3   1   5      665.96      637.24      3.21 o 
  -2   1   5     3624.60     3533.31     15.36 o 
  -1   1   5     7613.08     8590.84     39.05 o 
   0   1   5     4952.07     5097.07     23.29 o 
   1   1   5     2555.76     2162.74     10.06 o 
   2   1   5     2183.31     2161.54     10.50 o 
   3   1   5      267.46      249.80      2.07 o 
   4   1   5      946.06      962.53      5.58 o 
   5   1   5      291.97      280.50      2.48 o 
   6   1   5      383.89      371.70      3.59 o 
   7   1   5        7.33       18.77      1.37 o 
   8   1   5       75.91       63.60      2.89 o 
   9   1   5        0.48        0.00      2.22 o 
  10   1   5       20.84       25.96      3.63 o 
 -11   2   5       22.87       22.07      2.40 o 
 -10   2   5        0.23        0.00      1.91 o 
  -9   2   5       40.51       45.29      1.99 o 
  -8   2   5       29.94       29.80      1.69 o 
  -7   2   5      242.23      218.93      2.85 o 
  -6   2   5       26.24       31.92      0.99 o 
  -5   2   5     2354.73     2278.34     10.52 o 
  -4   2   5       20.77       21.78      0.65 o 
  -3   2   5    12448.48    12651.46     55.65 o 
  -2   2   5      155.38      136.72      1.23 o 
  -1   2   5     5107.57     5081.32     23.05 o 
   0   2   5      360.42      391.38      2.33 o 
   1   2   5       55.05       78.38      0.99 o 
   2   2   5       26.58       31.07      0.68 o 
   3   2   5       26.93       25.92      0.79 o 
   4   2   5       74.90       94.13      1.38 o 
   5   2   5     1016.19      835.94      6.05 o 
   6   2   5        0.37        1.51      1.29 o 
   7   2   5      338.86      322.90      3.93 o 
   8   2   5        0.60        2.56      1.80 o 
   9   2   5       45.13       52.93      3.35 o 
  10   2   5        0.00        0.00      2.74 o 
 -11   3   5        0.08        0.65      2.64 o 
 -10   3   5       47.77       55.77      2.41 o 
  -9   3   5        0.08        0.00      1.86 o 
  -8   3   5      134.57      161.59      3.03 o 
  -7   3   5      226.92      228.11      3.03 o 
  -6   3   5      208.83      191.74      2.51 o 
  -5   3   5      569.54      584.73      3.48 o 
  -4   3   5      863.94      827.29      4.09 o 
  -3   3   5        6.96        7.38      0.73 o 
  -2   3   5     2603.55     2745.02     12.51 o 
  -1   3   5     3223.31     3407.08     15.74 o 
   0   3   5     2335.70     2486.58     11.58 o 
   1   3   5      303.84      270.58      2.25 o 
   2   3   5     1841.02     1946.59      9.76 o 
   3   3   5      818.94      735.37      4.36 o 
   4   3   5     1462.81     1502.49      8.81 o 
   5   3   5      264.61      278.72      3.52 o 
   6   3   5      494.65      451.54      5.71 o 
   7   3   5        2.62       10.79      1.93 o 
   8   3   5       48.48       47.64      1.96 o 
   9   3   5        1.11        3.89      2.85 o 
  10   3   5        8.09        9.04      3.43 o 
 -11   4   5       13.40       16.13      3.13 o 
 -10   4   5        0.46        0.91      2.45 o 
  -9   4   5      109.54      109.63      3.11 o 
  -8   4   5        9.06       15.09      2.14 o 
  -7   4   5      316.34      361.15      4.07 o 
  -6   4   5        0.65        3.35      1.38 o 
  -5   4   5       69.96       71.94      1.46 o 
  -4   4   5       73.92       77.86      1.17 o 
  -3   4   5       10.75       12.49      0.75 o 
  -2   4   5      390.21      353.04      2.43 o 
  -1   4   5     1177.72     1319.44      6.70 o 
   0   4   5      536.60      542.71      3.11 o 
   1   4   5     4840.33     4783.31     21.51 o 
   2   4   5      143.67      141.64      1.63 o 
   3   4   5     2772.88     2847.06     15.25 o 
   4   4   5        3.26        0.00      1.20 o 
   5   4   5      410.69      494.98      5.58 o 
   6   4   5       10.25       21.12      1.82 o 
   7   4   5       40.85       41.49      2.17 o 
   8   4   5        0.06        0.00      1.97 o 
   9   4   5       12.70       10.05      2.09 o 
 -10   5   5       15.95       17.00      2.95 o 
  -9   5   5        1.41        2.83      2.66 o 
  -8   5   5       65.34       55.41      2.87 o 
  -7   5   5       55.63       65.14      2.75 o 
  -6   5   5      400.31      448.39      6.31 o 
  -5   5   5      283.27      277.94      3.59 o 
  -4   5   5     1068.83     1037.59      6.27 o 
  -3   5   5      208.94      224.85      2.14 o 
  -2   5   5     1740.05     1732.74      9.00 o 
  -1   5   5     2320.71     2346.74     11.64 o 
   0   5   5      741.59      752.61      4.44 o 
   1   5   5      502.20      560.69      3.37 o 
   2   5   5      152.56      115.64      1.93 o 
   3   5   5      135.93      109.13      2.46 o 
   4   5   5      129.69      100.23      2.34 o 
   5   5   5      114.27      112.55      2.77 o 
   6   5   5      137.85      147.05      3.30 o 
   7   5   5        2.12        1.42      2.11 o 
   8   5   5       42.93       51.80      2.71 o 
   9   5   5        2.80        0.45      2.38 o 
 -10   6   5        2.03        4.74      4.14 o 
  -9   6   5       10.59       14.47      4.03 o 
  -8   6   5        8.27       17.40      3.76 o 
  -7   6   5       21.42       22.34      3.21 o 
  -6   6   5        3.55        4.48      2.07 o 
  -5   6   5      437.88      458.62      7.17 o 
  -4   6   5        5.62        2.38      1.64 o 
  -3   6   5     2495.07     2489.96     16.69 o 
  -2   6   5       22.72       19.46      1.43 o 
  -1   6   5      862.82      839.73      6.24 o 
   0   6   5       19.49       13.02      1.24 o 
   1   6   5       13.85       10.02      1.33 o 
   2   6   5       32.95       39.83      1.51 o 
   3   6   5        2.63        3.53      1.65 o 
   4   6   5        9.45       23.49      2.70 o 
   5   6   5      243.21      240.25      5.35 o 
   6   6   5       20.75       30.85      2.91 o 
   7   6   5       83.31       78.69      3.48 o 
   8   6   5        3.69        5.67      3.21 o 
  -9   7   5        0.01        0.00      4.65 o 
  -8   7   5       25.45       41.44      4.87 o 
  -7   7   5       17.18       14.87      3.81 o 
  -6   7   5       13.64       11.49      3.00 o 
  -5   7   5       87.76       85.16      3.21 o 
  -4   7   5       37.27       36.70      2.30 o 
  -3   7   5        0.59        0.00      1.79 o 
  -2   7   5      346.12      347.38      4.48 o 
  -1   7   5      305.95      287.92      4.01 o 
   0   7   5      329.39      313.12      4.35 o 
   1   7   5       40.59       54.95      2.56 o 
   2   7   5      255.24      303.21      4.81 o 
   3   7   5      112.55       92.83      3.26 o 
   4   7   5      220.38      268.41      7.75 o 
   5   7   5       40.12       31.67      3.32 o 
   6   7   5       49.64       41.71      3.57 o 
   7   7   5        0.80        2.18      3.29 o 
   8   7   5        7.19        5.37      3.37 o 
  -8   8   5        4.35        1.72      5.32 o 
  -7   8   5       50.56       63.61      5.94 o 
  -6   8   5        0.97        0.00      4.11 o 
  -5   8   5       14.14        8.92      3.19 o 
  -4   8   5        9.74        5.22      2.52 o 
  -3   8   5        5.28        5.96      2.90 o 
  -2   8   5       64.10       68.56      3.74 o 
  -1   8   5      137.85      125.28      4.05 o 
   0   8   5       41.57       39.14      2.96 o 
   1   8   5      405.39      394.76      6.40 o 
   2   8   5       37.46       53.63      2.70 o 
   3   8   5      130.62      142.85      4.96 o 
   4   8   5        0.18        0.00      5.01 o 
   5   8   5       15.04       22.93      7.15 o 
   6   8   5        2.41        1.71      6.84 o 
   7   8   5        2.42        2.33      5.70 o 
  -7   9   5        3.95        0.00      5.65 o 
  -6   9   5       47.41       62.51      6.61 o 
  -5   9   5       11.98        7.54      4.80 o 
  -4   9   5      112.91      109.96      5.29 o 
  -3   9   5        2.23        0.00      3.29 o 
  -2   9   5      142.31      141.52      6.13 o 
  -1   9   5       72.17       74.52      4.51 o 
   0   9   5       45.32       48.07      4.18 o 
   1   9   5       12.93       14.76      3.66 o 
   2   9   5        0.52        0.00      4.07 o 
   3   9   5        8.04        5.84      4.78 o 
   4   9   5        1.79        4.79      5.78 o 
   5   9   5        4.75        2.47      7.54 o 
   6   9   5        6.84        1.03      8.00 o 
  -6  10   5        1.76        0.88      6.03 o 
  -5  10   5       24.43       21.69      6.22 o 
  -4  10   5        0.46        1.67      5.78 o 
  -3  10   5      108.86      107.89      8.25 o 
  -2  10   5        7.41        1.48      6.20 o 
  -1  10   5       51.20       62.20      9.11 o 
   0  10   5       13.43       19.07      6.12 o 
   1  10   5        0.58        0.00      6.19 o 
   2  10   5        1.16        1.94      5.28 o 
   3  10   5        0.61        0.00      7.98 o 
   4  10   5        1.50        0.00      8.21 o 
   5  10   5       15.79       15.53     13.96 o 
  -4  11   5        2.17        0.00      7.32 o 
  -3  11   5        0.00        0.00      7.09 o 
  -2  11   5       13.44        0.52      7.02 o 
  -1  11   5       11.73       21.35      8.50 o 
   0  11   5       13.48       26.82     11.87 o 
   1  11   5        1.80        0.00      8.41 o 
   2  11   5       12.20       11.29      9.31 o 
   3  11   5        4.59        5.96      9.32 o 
 -10   0   6       86.03       83.85      3.36 o 
  -8   0   6      612.69      622.28      7.34 o 
  -6   0   6      992.88     1101.54      8.37 o 
  -4   0   6      174.80      202.18      2.23 o 
  -2   0   6       41.39       36.00      1.14 o 
   0   0   6     6249.27     6662.22     42.20 o 
   2   0   6    13470.79    13627.50     94.73 o 
   4   0   6     2793.96     2979.22     21.93 o 
   6   0   6      122.77      154.79      3.42 o 
   8   0   6       25.58       24.68      2.38 o 
 -11   1   6       28.62       29.54      2.68 o 
 -10   1   6        0.06        0.00      1.86 o 
  -9   1   6      130.74      119.86      2.40 o 
  -8   1   6        6.32        4.72      1.59 o 
  -7   1   6      396.94      385.89      3.51 o 
  -6   1   6      590.13      560.46      3.76 o 
  -5   1   6     2172.36     2186.19     10.00 o 
  -4   1   6      224.65      279.73      1.88 o 
  -3   1   6     3814.00     4035.84     18.35 o 
  -2   1   6     1136.61     1231.23      6.27 o 
  -1   1   6     4828.47     4673.85     21.15 o 
   0   1   6     4654.82     4703.95     22.03 o 
   1   1   6     2876.85     2970.11     13.97 o 
   2   1   6       33.37       31.50      1.07 o 
   3   1   6     2008.52     1846.18      9.84 o 
   4   1   6      231.09      214.28      2.05 o 
   5   1   6      571.47      553.76      4.65 o 
   6   1   6       33.76       49.05      1.67 o 
   7   1   6       99.47      119.88      2.58 o 
   8   1   6        0.47        2.10      1.56 o 
   9   1   6       33.99       33.08      2.42 o 
 -11   2   6        0.02        2.46      2.45 o 
 -10   2   6       42.79       42.27      2.23 o 
  -9   2   6        0.92        2.57      1.83 o 
  -8   2   6       32.34       32.78      1.87 o 
  -7   2   6        7.36       13.19      1.37 o 
  -6   2   6      611.66      547.20      4.11 o 
  -5   2   6       45.63       49.85      0.96 o 
  -4   2   6     7113.86     7159.66     31.88 o 
  -3   2   6        2.84        1.45      0.61 o 
  -2   2   6    13331.53    13593.65     61.79 o 
  -1   2   6      239.11      229.29      1.72 o 
   0   2   6      716.78      558.05      3.17 o 
   1   2   6      339.76      399.77      2.50 o 
   2   2   6       32.41       33.72      0.78 o 
   3   2   6        9.13        9.25      0.81 o 
   4   2   6      193.91      173.08      2.05 o 
   5   2   6       27.90       47.17      1.64 o 
   6   2   6      432.71      360.33      4.27 o 
   7   2   6       10.72        9.44      1.57 o 
   8   2   6       88.90       86.06      2.35 o 
   9   2   6        0.00        3.67      2.13 o 
 -11   3   6       32.83       36.41      2.96 o 
 -10   3   6        3.00        2.15      2.55 o 
  -9   3   6       90.54      100.67      3.00 o 
  -8   3   6        1.65        1.19      1.73 o 
  -7   3   6      171.67      203.78      3.05 o 
  -6   3   6      413.70      418.44      3.99 o 
  -5   3   6      541.67      505.78      3.05 o 
  -4   3   6      643.55      671.41      3.53 o 
  -3   3   6     1791.89     1897.36      8.77 o 
  -2   3   6     1076.99     1121.92      5.55 o 
  -1   3   6     1462.41     1420.91      7.07 o 
   0   3   6     3465.90     3669.38     17.15 o 
   1   3   6     1361.84     1302.15      6.61 o 
   2   3   6       79.85       76.64      1.28 o 
   3   3   6     1158.45     1389.43      8.35 o 
   4   3   6      311.19      260.43      3.16 o 
   5   3   6      602.03      585.57      5.96 o 
   6   3   6       94.63       85.49      2.14 o 
   7   3   6       93.44       78.12      2.67 o 
   8   3   6        0.01        0.38      1.83 o 
   9   3   6       23.93       25.91      3.41 o 
 -11   4   6        0.12        1.89      3.03 o 
 -10   4   6       47.23       48.21      3.11 o 
  -9   4   6        1.73        0.56      2.62 o 
  -8   4   6      236.09      246.37      4.69 o 
  -7   4   6       16.30       22.33      2.07 o 
  -6   4   6      329.20      388.70      4.11 o 
  -5   4   6       15.88        6.82      1.04 o 
  -4   4   6       96.71       90.04      1.29 o 
  -3   4   6       61.84       71.00      1.17 o 
  -2   4   6        7.57        8.23      0.78 o 
  -1   4   6      233.53      164.71      1.70 o 
   0   4   6     1440.93     1451.84      7.07 o 
   1   4   6       15.10       21.39      0.85 o 
   2   4   6     2896.71     2876.44     14.34 o 
   3   4   6       45.08       27.59      1.48 o 
   4   4   6     1014.10     1075.07      8.88 o 
   5   4   6       11.31       24.06      1.88 o 
   6   4   6       57.61       80.93      2.36 o 
   7   4   6        0.62        2.06      2.26 o 
   8   4   6       21.83       25.39      2.28 o 
   9   4   6        0.05        0.00      2.28 o 
 -10   5   6        2.29        0.00      3.77 o 
  -9   5   6       23.31       22.62      3.73 o 
  -8   5   6        0.12        2.57      4.27 o 
  -7   5   6      153.26      134.47      3.98 o 
  -6   5   6      141.89      138.11      3.24 o 
  -5   5   6      768.86      857.07     11.28 o 
  -4   5   6       53.45       47.16      1.60 o 
  -3   5   6     1271.36     1218.81      7.39 o 
  -2   5   6      441.95      465.96      3.72 o 
  -1   5   6      674.14      704.29      4.89 o 
   0   5   6     1339.12     1277.16      7.29 o 
   1   5   6      317.61      316.02      2.63 o 
   2   5   6       13.43       16.41      1.38 o 
   3   5   6      180.17      138.78      2.38 o 
   4   5   6      203.98      162.27      3.52 o 
   5   5   6       76.67       76.16      3.48 o 
   6   5   6       17.81       18.80      2.25 o 
   7   5   6       40.68       49.23      2.54 o 
   8   5   6        0.13        1.99      2.73 o 
   9   5   6       12.44       19.81      7.43 o 
 -10   6   6        8.55       14.23      4.77 o 
  -9   6   6        2.38        0.00      4.29 o 
  -8   6   6        5.70        7.74      4.19 o 
  -7   6   6       34.66       44.95      3.89 o 
  -6   6   6       81.50       83.64      3.22 o 
  -5   6   6        7.00       10.37      1.71 o 
  -4   6   6     1190.66     1239.36     14.84 o 
  -3   6   6        2.68        5.86      1.55 o 
  -2   6   6     1384.05     1445.87      9.79 o 
  -1   6   6       35.25       24.86      1.47 o 
   0   6   6      120.19      128.14      2.48 o 
   1   6   6       52.90       60.30      2.11 o 
   2   6   6        9.09        0.00      1.80 o 
   3   6   6       25.14       22.98      2.04 o 
   4   6   6      110.96       95.52      3.60 o 
   5   6   6        1.47        9.48      2.83 o 
   6   6   6       84.23       72.03      3.64 o 
   7   6   6        2.94        4.84      3.06 o 
   8   6   6       20.86       18.57      4.11 o 
  -9   7   6       16.40       14.50      5.07 o 
  -8   7   6        0.34        0.00      4.50 o 
  -7   7   6       34.88       45.07      4.21 o 
  -6   7   6       74.87       73.85      3.66 o 
  -5   7   6       23.52       17.85      2.41 o 
  -4   7   6       93.95       92.47      3.14 o 
  -3   7   6       79.32      103.49      3.17 o 
  -2   7   6       75.19       70.53      2.60 o 
  -1   7   6       57.05       62.33      2.47 o 
   0   7   6      270.70      279.52      4.73 o 
   1   7   6      214.90      245.64      5.10 o 
   2   7   6        0.02        0.13      1.88 o 
   3   7   6      373.24      437.02      7.53 o 
   4   7   6       40.78       40.83      5.23 o 
   5   7   6      123.22      135.78      7.38 o 
   6   7   6        7.74        5.84      5.15 o 
   7   7   6       11.04        7.58      3.52 o 
  -8   8   6       28.84       29.09      5.79 o 
  -7   8   6        3.90        9.67      5.34 o 
  -6   8   6       73.43       66.23      5.39 o 
  -5   8   6        0.06        0.00      3.69 o 
  -4   8   6        7.26        3.43      3.01 o 
  -3   8   6       15.82       14.73      3.14 o 
  -2   8   6        3.79        0.00      3.29 o 
  -1   8   6       22.74       19.66      3.30 o 
   0   8   6      118.47      109.03      4.18 o 
   1   8   6       43.82       44.87      3.41 o 
   2   8   6      347.52      361.91      7.57 o 
   3   8   6        7.37        7.88      3.75 o 
   4   8   6      112.34      135.49      9.46 o 
   5   8   6        0.82        0.00      6.94 o 
   6   8   6        2.29        0.00      7.21 o 
   7   8   6        1.90        6.62      7.27 o 
  -7   9   6       14.94       13.56      5.94 o 
  -6   9   6        6.37        1.16      5.55 o 
  -5   9   6       80.95       86.16      5.91 o 
  -4   9   6       13.91        8.38      5.28 o 
  -3   9   6       98.72       92.44      5.53 o 
  -2   9   6       12.38       15.10      3.96 o 
  -1   9   6       34.18       39.97      4.12 o 
   0   9   6       51.25       47.92      4.26 o 
   1   9   6       17.42       16.48      4.40 o 
   2   9   6        1.57        6.95      4.32 o 
   3   9   6       12.70       15.28      7.68 o 
   4   9   6        9.14        4.72      7.53 o 
   5   9   6        2.86        5.93      7.76 o 
   6   9   6        0.97        0.00     12.31 o 
  -6  10   6        4.16        0.00      6.05 o 
  -5  10   6        0.69        0.00      5.93 o 
  -4  10   6       47.32       50.18      7.47 o 
  -3  10   6        3.05        0.00      7.64 o 
  -2  10   6       56.45       71.16     12.42 o 
  -1  10   6        8.82       11.75      6.27 o 
   0  10   6        2.30       10.40      7.93 o 
   1  10   6        2.41        0.00      6.45 o 
   2  10   6        0.21        0.00      8.13 o 
   3  10   6        0.23        2.10      8.44 o 
   4  10   6        8.22        6.88      8.51 o 
  -4  11   6        1.79        0.00      7.39 o 
  -3  11   6        2.22        7.73      7.38 o 
  -2  11   6        2.27        0.00      8.36 o 
  -1  11   6        2.18        0.00      8.39 o 
   0  11   6        3.96        4.25      8.84 o 
   1  11   6        6.43        6.34      8.86 o 
   2  11   6        1.06        0.00      9.41 o 
 -11   0   7       23.97       31.58      6.95 o 
  -9   0   7      184.41      193.40      4.64 o 
  -7   0   7     1218.77     1292.52     13.83 o 
  -5   0   7     1152.26     1242.11      8.37 o 
  -3   0   7       86.66       71.13      1.79 o 
  -1   0   7      173.57      199.96      2.59 o 
   1   0   7     5469.79     5524.84     37.70 o 
   3   0   7     4247.00     4237.56     35.82 o 
   5   0   7      869.92     1021.41     11.48 o 
   7   0   7       54.29       71.11      3.02 o 
   9   0   7       19.21       17.05      2.68 o 
 -11   1   7        1.86        2.90      2.74 o 
 -10   1   7       41.97       49.23      2.69 o 
  -9   1   7        0.89        0.69      1.75 o 
  -8   1   7      214.89      217.33      3.29 o 
  -7   1   7       62.91       51.31      1.56 o 
  -6   1   7     1334.65     1325.94      8.23 o 
  -5   1   7      973.63      971.18      4.91 o 
  -4   1   7     2030.14     2045.67      9.53 o 
  -3   1   7       33.20       35.64      1.17 o 
  -2   1   7     1440.41     1193.17      6.22 o 
  -1   1   7     2090.14     2020.09      9.69 o 
   0   1   7     1421.16     1421.96      6.97 o 
   1   1   7     1538.34     1484.88      7.35 o 
   2   1   7     1758.23     1658.26      8.66 o 
   3   1   7       99.27       74.65      1.50 o 
   4   1   7      731.55      697.68      5.73 o 
   5   1   7      132.24      120.78      2.95 o 
   6   1   7      173.55      161.38      2.83 o 
   7   1   7        7.91       20.69      1.73 o 
   8   1   7       61.77       65.04      2.26 o 
   9   1   7        0.49        1.23      2.16 o 
 -11   2   7       23.94       32.65      3.94 o 
 -10   2   7        0.07        0.88      2.51 o 
  -9   2   7       42.13       42.40      2.46 o 
  -8   2   7        1.22        0.00      1.66 o 
  -7   2   7      136.67      139.97      2.33 o 
  -6   2   7       10.61       12.94      1.14 o 
  -5   2   7     1998.10     1849.98      9.15 o 
  -4   2   7        8.78       14.49      0.79 o 
  -3   2   7     7557.58     7596.75     35.45 o 
  -2   2   7        2.91        2.99      0.76 o 
  -1   2   7     4885.64     4340.59     19.83 o 
   0   2   7      294.78      285.39      2.02 o 
   1   2   7      398.77      371.33      2.38 o 
   2   2   7      137.42      149.07      1.61 o 
   3   2   7       13.40       11.48      1.01 o 
   4   2   7       45.33       41.20      1.58 o 
   5   2   7      182.78      133.75      2.70 o 
   6   2   7        6.77        6.70      1.59 o 
   7   2   7      142.26      127.37      3.62 o 
   8   2   7        0.30        0.23      1.94 o 
   9   2   7       29.31       32.29      3.49 o 
 -11   3   7        1.31        1.01      4.62 o 
 -10   3   7       55.36       66.58      5.36 o 
  -9   3   7        0.86        2.82      2.48 o 
  -8   3   7      178.72      205.85      4.45 o 
  -7   3   7       22.88       20.58      1.97 o 
  -6   3   7      530.96      565.04      5.10 o 
  -5   3   7      728.28      712.64      5.00 o 
  -4   3   7      623.65      628.00      3.79 o 
  -3   3   7        3.01        3.13      0.87 o 
  -2   3   7     1101.39     1163.74      6.10 o 
  -1   3   7     1844.87     1939.63      9.45 o 
   0   3   7     1420.44     1341.69      6.77 o 
   1   3   7     1864.16     1753.53      8.60 o 
   2   3   7     1483.85     1546.78      8.34 o 
   3   3   7        7.11        2.21      1.26 o 
   4   3   7      530.34      621.43      5.97 o 
   5   3   7       87.13       79.87      2.19 o 
   6   3   7      119.16      135.60      2.86 o 
   7   3   7        3.44        0.98      1.95 o 
   8   3   7       34.91       31.66      2.22 o 
   9   3   7        0.20        0.01      2.33 o 
 -10   4   7        0.38        0.00      4.06 o 
  -9   4   7      118.67      123.35      4.59 o 
  -8   4   7        3.15        5.96      3.18 o 
  -7   4   7      516.64      547.37      7.82 o 
  -6   4   7       27.38       29.15      2.13 o 
  -5   4   7      439.07      466.30      6.77 o 
  -4   4   7       26.77       28.40      1.25 o 
  -3   4   7       51.06       54.12      1.20 o 
  -2   4   7        0.83        0.52      0.89 o 
  -1   4   7      193.20      203.62      2.21 o 
   0   4   7       23.45       22.01      0.94 o 
   1   4   7     2993.67     3060.83     15.04 o 
   2   4   7      120.81      154.30      2.38 o 
   3   4   7     1766.20     1803.76     13.93 o 
   4   4   7        0.30        4.28      1.70 o 
   5   4   7      117.97      152.68      3.21 o 
   6   4   7        3.34        8.98      1.96 o 
   7   4   7       16.82       21.09      2.42 o 
   8   4   7        2.31        0.24      2.34 o 
 -10   5   7        8.88        4.94      4.35 o 
  -9   5   7        2.59        8.14      4.42 o 
  -8   5   7       75.92       67.62      6.25 o 
  -7   5   7       13.91        8.21      3.15 o 
  -6   5   7      332.42      325.91      5.13 o 
  -5   5   7      340.22      342.61      5.22 o 
  -4   5   7      924.61      955.78      9.21 o 
  -3   5   7      156.91      134.23      2.88 o 
  -2   5   7      756.53      701.04      6.72 o 
  -1   5   7      568.71      611.58      4.82 o 
   0   5   7     1072.42     1088.46      7.60 o 
   1   5   7      635.61      700.95      6.19 o 
   2   5   7      386.29      340.85      4.90 o 
   3   5   7        3.78        0.93      1.58 o 
   4   5   7       56.67       35.96      2.68 o 
   5   5   7       42.75       40.93      3.14 o 
   6   5   7       14.73       17.09      2.89 o 
   7   5   7        7.25        9.29      2.72 o 
   8   5   7       19.62       21.81      3.21 o 
  -9   6   7        6.79        4.89      4.57 o 
  -8   6   7       10.97        5.32      4.33 o 
  -7   6   7       16.89       13.91      4.10 o 
  -6   6   7       15.01       19.66      2.61 o 
  -5   6   7      257.93      261.10      4.53 o 
  -4   6   7       11.48       10.87      2.05 o 
  -3   6   7     1070.02     1091.29     11.18 o 
  -2   6   7       77.01       69.99      2.35 o 
  -1   6   7      947.45     1002.11     11.09 o 
   0   6   7       41.50       40.64      2.16 o 
   1   6   7       65.91       77.28      2.58 o 
   2   6   7        9.23        9.74      2.70 o 
   3   6   7       15.99       20.79      2.59 o 
   4   6   7        0.54        0.00      2.68 o 
   5   6   7       29.27       26.60      3.52 o 
   6   6   7        1.45        3.92      3.09 o 
   7   6   7       40.90       41.62      4.02 o 
   8   6   7        0.36        0.00      5.04 o 
  -9   7   7        1.66        4.51      5.15 o 
  -8   7   7       32.57       33.58      5.11 o 
  -7   7   7        7.52        5.55      3.97 o 
  -6   7   7       31.85       40.94      5.15 o 
  -5   7   7       72.70       75.90      3.60 o 
  -4   7   7       18.45       13.97      2.96 o 
  -3   7   7        0.91        0.00      2.41 o 
  -2   7   7       21.28       29.47      3.37 o 
  -1   7   7      182.81      158.29      4.65 o 
   0   7   7      135.87      123.10      4.16 o 
   1   7   7       83.56       95.51      3.16 o 
   2   7   7      268.33      332.10      7.82 o 
   3   7   7        8.30        4.60      4.23 o 
   4   7   7      140.07      162.27      9.26 o 
   5   7   7       23.87       22.69      5.39 o 
   6   7   7       36.53       42.64      6.02 o 
   7   7   7        0.26        5.78      5.41 o 
  -8   8   7        1.75        0.00      5.59 o 
  -7   8   7       62.19       59.14      6.21 o 
  -6   8   7        8.15        6.91      4.76 o 
  -5   8   7       40.86       35.89      4.39 o 
  -4   8   7        0.04        0.00      3.10 o 
  -3   8   7        7.12        0.65      3.54 o 
  -2   8   7        5.44        2.42      3.46 o 
  -1   8   7        7.61        7.09      3.45 o 
   0   8   7       30.22       31.18      3.46 o 
   1   8   7      251.83      231.57      6.29 o 
   2   8   7       16.03       19.45      3.68 o 
   3   8   7      205.99      192.51     10.51 o 
   4   8   7        1.10        0.00     12.93 o 
   5   8   7       14.38       21.15      7.62 o 
   6   8   7        1.81        4.01      7.43 o 
  -7   9   7        0.10        0.00      5.88 o 
  -6   9   7       28.27       18.32      5.97 o 
  -5   9   7       18.87       15.86      5.81 o 
  -4   9   7       69.58       70.00      6.38 o 
  -3   9   7        1.96        0.00      5.90 o 
  -2   9   7       55.74       64.73      5.76 o 
  -1   9   7       37.16       41.19      5.24 o 
   0   9   7       69.61       88.27      5.41 o 
   1   9   7       22.39       22.75      5.26 o 
   2   9   7       32.48       21.07      6.13 o 
   3   9   7        4.92        0.00      7.71 o 
   4   9   7        1.19       17.07      8.16 o 
   5   9   7        4.71        0.56      8.11 o 
  -5  10   7        7.42        0.00      6.11 o 
  -4  10   7        0.21        0.00      6.92 o 
  -3  10   7       46.16       49.10      7.74 o 
  -2  10   7        0.62        0.00      7.88 o 
  -1  10   7       41.74       54.29      7.23 o 
   0  10   7        1.67        0.00      8.01 o 
   1  10   7        7.94       11.31      7.76 o 
   2  10   7        6.19        8.47      8.81 o 
   3  10   7        1.44        1.57     10.54 o 
  -3  11   7        1.84        0.00      7.49 o 
  -2  11   7        1.67        5.53      8.80 o 
  -1  11   7        0.92       19.33     12.93 o 
   0  11   7        8.14        9.98      9.21 o 
   1  11   7        0.89        2.78      8.88 o 
 -10   0   8       66.42       75.14      6.66 o 
  -8   0   8      575.34      583.62     11.88 o 
  -6   0   8     1134.82     1184.43      9.78 o 
  -4   0   8      112.46      103.34      2.16 o 
  -2   0   8      207.09      213.15      2.82 o 
   0   0   8     1240.11     1534.60     11.24 o 
   2   0   8     2252.05     2260.72     17.26 o 
   4   0   8      991.99     1009.08     12.66 o 
   6   0   8      105.77      139.69      5.56 o 
   8   0   8       28.88       30.56      3.17 o 
 -11   1   8       24.39       29.34      5.56 o 
 -10   1   8        5.90        4.59      3.42 o 
  -9   1   8      105.71      103.25      3.82 o 
  -8   1   8        2.48        0.00      2.31 o 
  -7   1   8      475.61      471.63      4.78 o 
  -6   1   8      305.46      286.67      3.26 o 
  -5   1   8      649.32      640.33      3.96 o 
  -4   1   8     1221.61     1208.50      6.10 o 
  -3   1   8     1556.72     1478.99      7.40 o 
  -2   1   8      497.61      593.47      3.60 o 
  -1   1   8     1780.13     1842.19      9.14 o 
   0   1   8     2601.43     2729.46     12.91 o 
   1   1   8     1482.64     1398.94      7.05 o 
   2   1   8      544.93      495.63      3.33 o 
   3   1   8      320.09      310.04      3.87 o 
   4   1   8      144.99      101.01      2.23 o 
   5   1   8      133.84      128.93      2.70 o 
   6   1   8       38.97       40.31      1.91 o 
   7   1   8       75.27       68.29      2.34 o 
   8   1   8        0.56        4.16      2.08 o 
   9   1   8       14.03       10.51      2.12 o 
 -11   2   8        0.05        3.36      4.13 o 
 -10   2   8       47.06       50.47      4.34 o 
  -9   2   8        0.02        0.72      3.01 o 
  -8   2   8       58.83       54.37      3.23 o 
  -7   2   8        0.35        1.48      2.01 o 
  -6   2   8      171.32      140.63      2.76 o 
  -5   2   8        9.10        9.19      1.19 o 
  -4   2   8     1723.71     1693.64      9.34 o 
  -3   2   8       19.56       19.54      0.99 o 
  -2   2   8     6435.49     6459.00     31.09 o 
  -1   2   8       28.03       34.94      0.94 o 
   0   2   8     3076.82     2850.75     13.78 o 
   1   2   8        9.95        8.10      0.79 o 
   2   2   8       18.59       20.27      0.96 o 
   3   2   8       92.07       72.92      1.94 o 
   4   2   8       11.15        6.21      1.59 o 
   5   2   8        6.20        3.52      1.64 o 
   6   2   8      103.36       66.36      2.20 o 
   7   2   8        0.22        2.15      1.98 o 
   8   2   8       47.03       42.12      2.49 o 
   9   2   8        0.37        0.00      5.32 o 
 -11   3   8       16.22       22.84      7.03 o 
 -10   3   8        3.63        3.75      3.98 o 
  -9   3   8      127.80      138.32      7.61 o 
  -8   3   8        6.82        9.53      3.45 o 
  -7   3   8      266.30      286.90      5.08 o 
  -6   3   8       79.37       67.65      2.15 o 
  -5   3   8      190.82      177.44      2.95 o 
  -4   3   8      447.74      447.51      3.88 o 
  -3   3   8      183.68      213.27      2.45 o 
  -2   3   8        1.37        2.39      0.98 o 
  -1   3   8     1134.26     1199.41      7.03 o 
   0   3   8     1072.85      984.34      5.49 o 
   1   3   8     1159.00     1248.31      6.52 o 
   2   3   8      354.16      361.46      3.42 o 
   3   3   8      648.12      728.25      6.53 o 
   4   3   8       15.47        6.34      1.69 o 
   5   3   8      183.96      214.39      3.68 o 
   6   3   8        9.16       10.73      2.00 o 
   7   3   8       65.47       69.27      2.68 o 
   8   3   8        0.69        3.21      2.22 o 
 -10   4   8       30.29       32.87      4.46 o 
  -9   4   8        1.43        0.00      3.90 o 
  -8   4   8      283.32      309.93      8.17 o 
  -7   4   8       45.07       50.46      3.49 o 
  -6   4   8      538.75      560.10      7.63 o 
  -5   4   8       69.01       66.01      2.30 o 
  -4   4   8        4.49        2.84      1.42 o 
  -3   4   8        0.09        0.00      1.22 o 
  -2   4   8       66.37       60.92      1.57 o 
  -1   4   8       16.55       15.94      1.27 o 
   0   4   8      709.91      741.94      5.56 o 
   1   4   8       67.14       93.16      2.19 o 
   2   4   8     1954.93     1878.70     14.69 o 
   3   4   8        2.91        5.99      1.91 o 
   4   4   8      529.64      613.08      6.32 o 
   5   4   8        0.01        1.23      2.03 o 
   6   4   8       63.29       96.02      2.87 o 
   7   4   8        2.00        4.14      2.23 o 
   8   4   8        9.39        8.32      2.49 o 
 -10   5   8        0.73        0.00      4.91 o 
  -9   5   8       26.61       20.53      4.38 o 
  -8   5   8        0.15        2.92      3.93 o 
  -7   5   8      134.32      111.67      4.40 o 
  -6   5   8      114.83      112.80      3.50 o 
  -5   5   8      358.66      347.85      6.90 o 
  -4   5   8      463.73      455.88      5.65 o 
  -3   5   8      606.30      568.14      9.77 o 
  -2   5   8       10.14       13.09      1.54 o 
  -1   5   8      977.98      981.89      8.20 o 
   0   5   8      457.69      454.56      5.04 o 
   1   5   8      671.13      672.21      7.62 o 
   2   5   8       69.56       87.70      3.26 o 
   3   5   8      113.62       72.45      3.06 o 
   4   5   8       24.50       14.60      2.77 o 
   5   5   8       28.99       21.50      3.00 o 
   6   5   8       12.82       13.42      2.99 o 
   7   5   8       23.85       25.04      3.18 o 
   8   5   8        0.01        3.78      4.41 o 
  -9   6   8        0.09        0.00      4.66 o 
  -8   6   8       13.41       10.89      5.21 o 
  -7   6   8        3.50        5.53      3.79 o 
  -6   6   8       40.04       34.52      3.16 o 
  -5   6   8        2.44        1.90      2.13 o 
  -4   6   8      419.06      439.96      7.55 o 
  -3   6   8        7.93        6.75      2.40 o 
  -2   6   8     1475.71     1492.71     21.45 o 
  -1   6   8       42.23       44.44      2.74 o 
   0   6   8      463.47      477.71      6.25 o 
   1   6   8       65.48       77.68      2.96 o 
   2   6   8        5.85        7.35      2.83 o 
   3   6   8       29.64       30.76      5.02 o 
   4   6   8        1.60        5.50      4.76 o 
   5   6   8        0.55        0.00      4.71 o 
   6   6   8       55.21       51.99      3.66 o 
   7   6   8        2.29        6.17      3.36 o 
  -9   7   8       26.97       32.61      6.49 o 
  -8   7   8        1.94        0.00      4.88 o 
  -7   7   8       46.01       50.96      5.32 o 
  -6   7   8       10.37        6.52      3.99 o 
  -5   7   8       54.08       53.73      3.40 o 
  -4   7   8       64.81       57.84      3.43 o 
  -3   7   8       50.02       49.50      3.66 o 
  -2   7   8        4.37        0.94      3.26 o 
  -1   7   8      139.39      126.94      4.98 o 
   0   7   8      177.31      145.56      4.63 o 
   1   7   8       82.71       68.05      3.36 o 
   2   7   8       37.08       41.75      4.44 o 
   3   7   8       80.94      114.62      8.81 o 
   4   7   8       17.16        1.74      6.75 o 
   5   7   8       69.18       94.46      8.61 o 
   6   7   8        6.00        4.07      7.18 o 
  -8   8   8       34.96       42.91      6.42 o 
  -7   8   8       10.15        9.49      5.87 o 
  -6   8   8       81.69       76.10      5.89 o 
  -5   8   8        8.12        5.90      4.70 o 
  -4   8   8       32.45       23.37      6.02 o 
  -3   8   8        0.48        0.00      4.03 o 
  -2   8   8        7.60        5.55      3.68 o 
  -1   8   8       16.92       20.86      4.17 o 
   0   8   8       69.57       55.33      3.90 o 
   1   8   8       13.57       22.79      4.40 o 
   2   8   8      147.66      142.94     13.50 o 
   3   8   8       10.08        9.77      7.36 o 
   4   8   8       46.73       45.97      8.29 o 
   5   8   8        0.02        5.14      7.76 o 
  -7   9   8       10.02        7.76     12.28 o 
  -6   9   8        6.69        8.91      6.06 o 
  -5   9   8       49.50       47.77      6.46 o 
  -4   9   8       13.49        4.38      7.62 o 
  -3   9   8       94.38       96.40      7.75 o 
  -2   9   8        3.88        8.69      9.78 o 
  -1   9   8      108.61       99.71      7.43 o 
   0   9   8       42.01       44.14      7.07 o 
   1   9   8       48.23       64.79      6.10 o 
   2   9   8        3.22        1.24      8.45 o 
   3   9   8        3.72        0.00      8.17 o 
   4   9   8        1.88        0.00      8.23 o 
  -5  10   8        1.94        0.00      7.29 o 
  -4  10   8       22.07        9.98      7.40 o 
  -3  10   8        0.43        9.96      7.13 o 
  -2  10   8       69.96       60.69      9.41 o 
  -1  10   8        0.05        9.28      6.79 o 
   0  10   8       32.63       45.18      9.10 o 
   1  10   8        3.34        2.31      7.12 o 
   2  10   8        1.24        6.19      9.05 o 
   3  10   8        0.70        3.04      9.08 o 
 -11   0   9       23.12       20.87      6.34 o 
  -9   0   9      104.27      101.46      6.83 o 
  -7   0   9      496.67      512.71     10.02 o 
  -5   0   9      436.86      509.03      6.03 o 
  -3   0   9      113.07       88.16      2.25 o 
  -1   0   9      118.61      136.29      2.76 o 
   1   0   9      872.61      958.01      7.63 o 
   3   0   9     1152.81     1208.58     15.00 o 
   5   0   9      276.02      347.64      6.42 o 
   7   0   9       42.34       53.02      3.22 o 
 -11   1   9        0.36        1.04      4.29 o 
 -10   1   9       42.62       44.87      4.50 o 
  -9   1   9        8.22       10.16      3.75 o 
  -8   1   9       93.11       89.38      4.35 o 
  -7   1   9       12.80        6.59      2.33 o 
  -6   1   9      143.38      137.49      2.60 o 
  -5   1   9      742.90      716.60      6.77 o 
  -4   1   9      978.67      950.70      6.72 o 
  -3   1   9      741.07      734.85      5.32 o 
  -2   1   9     2220.77     2306.90     13.54 o 
  -1   1   9      466.51      577.87      3.98 o 
   0   1   9     1575.21     1555.37      7.76 o 
   1   1   9     1363.46     1319.18      7.17 o 
   2   1   9      297.32      287.50      4.05 o 
   3   1   9       88.09      117.38      2.64 o 
   4   1   9      142.04      115.37      2.52 o 
   5   1   9       30.99       20.27      1.97 o 
   6   1   9       95.35       96.12      2.62 o 
   7   1   9        3.44        4.85      1.97 o 
   8   1   9       19.74       22.77      2.44 o 
 -10   2   9        0.04        1.54      4.12 o 
  -9   2   9       49.01       54.47      4.72 o 
  -8   2   9        0.12        0.00      3.41 o 
  -7   2   9        2.28        0.00      2.51 o 
  -6   2   9        1.15        2.08      1.56 o 
  -5   2   9      238.26      202.78      3.73 o 
  -4   2   9        5.85        5.06      1.27 o 
  -3   2   9     3543.01     3532.27     20.64 o 
  -2   2   9       28.17       31.78      1.62 o 
  -1   2   9     5254.37     5235.63     28.78 o 
   0   2   9        1.44        2.68      0.96 o 
   1   2   9      219.00      195.42      2.35 o 
   2   2   9        2.50        4.65      1.38 o 
   3   2   9        1.92        0.00      1.71 o 
   4   2   9        3.00        7.43      1.85 o 
   5   2   9       46.91       34.05      2.17 o 
   6   2   9        0.06        2.95      1.99 o 
   7   2   9       64.68       48.68      2.56 o 
   8   2   9        0.37        0.00      2.40 o 
 -10   3   9       43.19       34.29      4.57 o 
  -9   3   9       12.72       11.78      4.10 o 
  -8   3   9      154.87      176.32      6.67 o 
  -7   3   9        3.82        2.25      2.66 o 
  -6   3   9      180.90      193.27      3.93 o 
  -5   3   9      282.97      295.33      4.60 o 
  -4   3   9      345.24      329.90      3.83 o 
  -3   3   9      345.06      293.30      3.43 o 
  -2   3   9      436.73      456.43      3.95 o 
  -1   3   9      511.90      516.99      4.37 o 
   0   3   9      308.88      285.09      3.38 o 
   1   3   9      634.13      631.78      5.46 o 
   2   3   9      220.36      255.45      3.77 o 
   3   3   9        9.20       13.47      1.94 o 
   4   3   9      285.31      350.28      4.90 o 
   5   3   9       43.49       35.23      2.31 o 
   6   3   9      127.16      130.83      3.17 o 
   7   3   9        5.66        5.04      2.41 o 
   8   3   9       15.10       16.95      2.51 o 
 -10   4   9        0.27        2.46      4.40 o 
  -9   4   9       74.64       76.74      5.30 o 
  -8   4   9        7.15        8.48      3.98 o 
  -7   4   9      421.15      468.84      8.49 o 
  -6   4   9       17.07       21.74      1.99 o 
  -5   4   9      368.45      382.84      6.40 o 
  -4   4   9        1.29        0.00      1.85 o 
  -3   4   9       14.16        9.48      1.62 o 
  -2   4   9        0.73        0.00      1.45 o 
  -1   4   9       27.04       20.20      1.58 o 
   0   4   9        9.58       13.28      2.09 o 
   1   4   9      358.48      348.97      4.74 o 
   2   4   9        6.44       15.89      2.48 o 
   3   4   9      689.81      642.30      9.41 o 
   4   4   9       33.40       28.96      2.93 o 
   5   4   9      252.42      293.41      8.76 o 
   6   4   9        0.09        0.00      2.70 o 
   7   4   9       20.43       33.60      3.06 o 
  -9   5   9        0.69        0.00      4.36 o 
  -8   5   9       35.78       26.99      4.39 o 
  -7   5   9        0.72        0.00      3.39 o 
  -6   5   9      186.62      170.11      4.52 o 
  -5   5   9      102.39       95.99      3.96 o 
  -4   5   9      455.89      492.79     13.42 o 
  -3   5   9       47.66       46.38      2.58 o 
  -2   5   9      762.74      714.50      7.27 o 
  -1   5   9       84.16       79.90      2.87 o 
   0   5   9      385.36      420.66      5.95 o 
   1   5   9      200.56      179.42      4.11 o 
   2   5   9      210.94      174.82      5.64 o 
   3   5   9        8.94        9.71      4.58 o 
   4   5   9       74.00       43.22      5.21 o 
   5   5   9        7.17        5.03      2.99 o 
   6   5   9       34.49       32.19      3.42 o 
   7   5   9        0.04        0.54      3.13 o 
  -9   6   9       19.79       20.20      7.34 o 
  -8   6   9        0.06        0.00      4.71 o 
  -7   6   9        7.21        7.13      4.06 o 
  -6   6   9       31.22       37.12      4.17 o 
  -5   6   9       71.40       67.12      3.34 o 
  -4   6   9       35.90       30.89      3.44 o 
  -3   6   9      840.02      932.32     22.56 o 
  -2   6   9        2.71        8.54      3.29 o 
  -1   6   9      943.51      982.81     18.55 o 
   0   6   9       33.98       32.85      3.03 o 
   1   6   9      122.30      144.13      4.33 o 
   2   6   9       40.85       40.80      3.66 o 
   3   6   9        2.91        2.09      8.45 o 
   4   6   9        1.30        0.00      6.17 o 
   5   6   9       41.72       44.14      7.27 o 
   6   6   9        2.99        3.41      5.47 o 
  -8   7   9       39.49       45.61      5.73 o 
  -7   7   9        0.49        4.74      5.67 o 
  -6   7   9       46.89       51.87      5.37 o 
  -5   7   9       69.20       73.99      4.44 o 
  -4   7   9       47.77       54.89      4.06 o 
  -3   7   9       79.25       73.21      4.82 o 
  -2   7   9      120.31      128.40      6.14 o 
  -1   7   9       33.13       29.64      5.45 o 
   0   7   9       80.55       89.91      4.59 o 
   1   7   9      104.60       91.04      4.12 o 
   2   7   9       75.42       80.64      6.52 o 
   3   7   9        0.36        0.00      6.91 o 
   4   7   9       95.28      115.91      9.93 o 
   5   7   9       11.68       12.92      7.41 o 
   6   7   9       33.23       25.70      8.44 o 
  -7   8   9       51.33       57.70      6.72 o 
  -6   8   9        7.93        1.41      5.71 o 
  -5   8   9       73.77       73.49     12.68 o 
  -4   8   9        1.37        0.00      5.93 o 
  -3   8   9       22.69       10.84      6.00 o 
  -2   8   9        1.60        0.00      4.57 o 
  -1   8   9       17.18       12.39      4.76 o 
   0   8   9        6.05        8.46      4.96 o 
   1   8   9      102.38       90.85      6.20 o 
   2   8   9       22.59       34.35      6.31 o 
   3   8   9      106.65      111.30      9.84 o 
   4   8   9        7.01        0.18      7.72 o 
   5   8   9       33.95       28.89      8.46 o 
  -6   9   9       18.64       14.53      6.41 o 
  -5   9   9        8.48       13.08      7.20 o 
  -4   9   9       60.55       50.19      7.56 o 
  -3   9   9        8.47        2.79      6.56 o 
  -2   9   9       99.39      111.66     23.64 o 
  -1   9   9        9.01        9.19      6.24 o 
   0   9   9       71.31       82.93     13.72 o 
   1   9   9       24.38       29.91      7.20 o 
   2   9   9       27.59       38.05      9.17 o 
   3   9   9        2.61        0.00      8.16 o 
  -4  10   9        1.01        0.00      7.19 o 
  -3  10   9       39.82       19.10      9.08 o 
  -2  10   9        0.00       10.74     12.51 o 
  -1  10   9       48.99       52.37      9.59 o 
   0  10   9        0.60        5.61      8.84 o 
   1  10   9        8.69        3.49     12.59 o 
 -10   0  10       36.59       39.71      6.54 o 
  -8   0  10      204.56      213.94      9.11 o 
  -6   0  10      895.88      957.04     12.47 o 
  -4   0  10      228.13      220.36      5.24 o 
  -2   0  10      113.24       93.80      2.99 o 
   0   0  10       30.70       23.09      2.43 o 
   2   0  10     1389.09     1369.20     17.14 o 
   4   0  10      693.08      765.20     10.83 o 
   6   0  10      111.41      163.69      6.01 o 
   8   0  10        7.49       19.35      3.76 o 
 -10   1  10        3.85        0.00      4.17 o 
  -9   1  10       51.79       60.23      4.64 o 
  -8   1  10       25.67       37.26      4.12 o 
  -7   1  10      127.51      138.50      4.12 o 
  -6   1  10       29.85       16.67      1.82 o 
  -5   1  10      533.56      525.62      6.19 o 
  -4   1  10      708.97      709.71      6.63 o 
  -3   1  10      561.06      522.74      5.01 o 
  -2   1  10      236.88      182.11      3.23 o 
  -1   1  10      535.65      496.93      4.38 o 
   0   1  10      537.73      530.12      5.80 o 
   1   1  10      481.95      497.52      5.66 o 
   2   1  10      422.74      439.73      6.05 o 
   3   1  10      498.58      505.74      6.01 o 
   4   1  10        4.31       12.74      2.08 o 
   5   1  10      147.70      152.79      4.22 o 
   6   1  10        7.34        3.59      2.15 o 
   7   1  10       22.51       19.11      2.28 o 
   8   1  10        0.39        1.60      3.90 o 
 -10   2  10       24.08       36.89      4.73 o 
  -9   2  10        2.16        1.66      4.02 o 
  -8   2  10       24.89       34.39      4.37 o 
  -7   2  10       28.67       23.61      2.64 o 
  -6   2  10       22.50       19.79      2.02 o 
  -5   2  10       46.90       42.24      2.33 o 
  -4   2  10     1054.97      983.22      8.87 o 
  -3   2  10       17.92       24.02      1.63 o 
  -2   2  10     2913.83     2885.63     18.86 o 
  -1   2  10       12.11        8.66      1.43 o 
   0   2  10     1357.83     1244.80     11.30 o 
   1   2  10       10.35       17.75      1.91 o 
   2   2  10      133.92      149.94      3.49 o 
   3   2  10        8.49        1.22      2.34 o 
   4   2  10       53.94       46.47      2.51 o 
   5   2  10        0.01        0.00      2.11 o 
   6   2  10       45.18       34.26      2.46 o 
   7   2  10        0.77        0.00      2.26 o 
 -10   3  10        2.13        2.23      4.41 o 
  -9   3  10       45.85       49.67      4.77 o 
  -8   3  10        0.21        3.76      3.94 o 
  -7   3  10      168.30      180.93      4.91 o 
  -6   3  10       81.00       65.66      2.51 o 
  -5   3  10      487.01      498.87      6.93 o 
  -4   3  10      585.81      611.73      7.43 o 
  -3   3  10      583.57      578.42      6.12 o 
  -2   3  10        6.85        1.15      1.56 o 
  -1   3  10      211.93      209.28      3.43 o 
   0   3  10      332.60      342.33      4.89 o 
   1   3  10      153.93      148.25      3.59 o 
   2   3  10      127.46      125.15      3.93 o 
   3   3  10      272.72      328.69      7.40 o 
   4   3  10       12.22        3.61      2.56 o 
   5   3  10      167.63      203.82      5.93 o 
   6   3  10       13.04       14.67      2.91 o 
   7   3  10       26.70       34.74      3.13 o 
 -10   4  10       14.50        7.97      4.77 o 
  -9   4  10        0.00        5.48      4.41 o 
  -8   4  10      106.62      111.41      5.43 o 
  -7   4  10        0.26        1.10      3.45 o 
  -6   4  10      579.37      601.82      9.19 o 
  -5   4  10        9.59        4.04      2.48 o 
  -4   4  10      514.81      516.78     14.28 o 
  -3   4  10        1.62        0.00      2.01 o 
  -2   4  10        4.56        0.61      1.96 o 
  -1   4  10        8.95        8.29      2.13 o 
   0   4  10        3.23        0.94      2.20 o 
   1   4  10       63.43       79.87      2.88 o 
   2   4  10      468.58      452.10      8.04 o 
   3   4  10       72.86       85.07      5.67 o 
   4   4  10      377.68      400.87     13.61 o 
   5   4  10        3.62        6.93      3.05 o 
   6   4  10       49.30       57.71      3.68 o 
   7   4  10        0.16        0.00      3.42 o 
  -9   5  10       10.09        3.07      4.68 o 
  -8   5  10        6.00        3.44      4.45 o 
  -7   5  10       49.83       45.34      4.13 o 
  -6   5  10       12.33       14.07      3.11 o 
  -5   5  10      292.06      286.00      7.38 o 
  -4   5  10      161.91      155.92      5.05 o 
  -3   5  10      661.48      687.45     20.02 o 
  -2   5  10        8.53        1.73      3.12 o 
  -1   5  10      429.50      446.42     10.86 o 
   0   5  10      359.54      360.58      6.00 o 
   1   5  10      313.36      321.96      5.88 o 
   2   5  10      218.32      224.51      7.06 o 
   3   5  10      137.17      106.63      8.20 o 
   4   5  10        0.60        0.00     10.61 o 
   5   5  10       36.14       27.97      5.50 o 
   6   5  10        1.04        0.00      5.27 o 
  -9   6  10        0.00        0.83     12.03 o 
  -8   6  10        8.83       12.57      5.23 o 
  -7   6  10        6.87        3.86      4.86 o 
  -6   6  10        7.04        4.93      4.68 o 
  -5   6  10       18.61       20.12      4.02 o 
  -4   6  10      216.11      220.38      8.68 o 
  -3   6  10        8.37       12.92      3.95 o 
  -2   6  10      715.29      750.38     17.50 o 
  -1   6  10       12.15       20.50      4.00 o 
   0   6  10      442.63      479.47      8.50 o 
   1   6  10        1.56        0.00      2.89 o 
   2   6  10       41.95       53.25      4.74 o 
   3   6  10        0.39        0.00      6.41 o 
   4   6  10       20.86       24.16     12.88 o 
   5   6  10        0.06        0.00      7.00 o 
   6   6  10       10.53        5.44      7.18 o 
  -8   7  10        2.00        0.00      6.31 o 
  -7   7  10       42.82       49.64      5.89 o 
  -6   7  10        6.23        2.87      4.99 o 
  -5   7  10       37.33       34.00      5.15 o 
  -4   7  10       66.44       67.45      5.98 o 
  -3   7  10       55.75       50.88      5.65 o 
  -2   7  10       13.22       15.17      4.67 o 
  -1   7  10       42.51       42.72      5.45 o 
   0   7  10       18.28       18.54      4.97 o 
   1   7  10       61.04       62.65      5.62 o 
   2   7  10        4.07        0.00      7.18 o 
   3   7  10       73.47       97.95     10.14 o 
   4   7  10        2.73        0.00      7.49 o 
   5   7  10       34.30       41.85      8.54 o 
  -7   8  10        0.57        3.52      6.25 o 
  -6   8  10       65.19       64.19      8.08 o 
  -5   8  10        4.24        0.15      6.79 o 
  -4   8  10       46.39       35.87      8.69 o 
  -3   8  10        0.82        0.00      5.99 o 
  -2   8  10        3.82        3.52      5.98 o 
  -1   8  10        0.58        0.00      5.70 o 
   0   8  10       22.08       14.50      6.53 o 
   1   8  10       18.36       18.27      6.36 o 
   2   8  10       88.22       71.64     16.58 o 
   3   8  10       12.35       12.73      8.40 o 
   4   8  10       52.79       58.87      9.28 o 
  -5   9  10       26.35       31.76      7.80 o 
  -4   9  10       10.13        4.23      7.18 o 
  -3   9  10       60.82       62.29      9.31 o 
  -2   9  10        1.53        6.11      8.05 o 
  -1   9  10       57.34       61.51      9.37 o 
   0   9  10       13.02       20.02      8.53 o 
   1   9  10       43.38       38.06      9.65 o 
   2   9  10       11.41       19.75      9.23 o 
  -2  10  10       41.07       47.92      9.68 o 
  -1  10  10        0.06        7.75      9.97 o 
  -9   0  11       98.53       90.46     13.23 o 
  -7   0  11      678.19      737.64     13.52 o 
  -5   0  11     1207.36     1237.09     18.44 o 
  -3   0  11       16.00       14.77      2.70 o 
  -1   0  11       73.36       57.59      4.68 o 
   1   0  11      445.38      484.99      9.01 o 
   3   0  11      756.64      749.30     41.57 o 
   5   0  11      179.67      206.59      6.06 o 
   7   0  11       21.37       33.63      4.11 o 
 -10   1  11       28.48       30.92      4.79 o 
  -9   1  11        9.02        3.51      4.22 o 
  -8   1  11      128.23      135.28      5.49 o 
  -7   1  11        2.52        2.16      2.98 o 
  -6   1  11      452.05      451.68      5.58 o 
  -5   1  11       82.15       67.51      3.16 o 
  -4   1  11      398.32      430.01      5.69 o 
  -3   1  11      381.02      329.97      4.83 o 
  -2   1  11      466.25      463.05      5.23 o 
  -1   1  11       51.56       72.86      3.42 o 
   0   1  11      660.08      699.07      8.42 o 
   1   1  11      350.29      353.05      7.30 o 
   2   1  11      693.84      657.56     16.69 o 
   3   1  11       74.90       73.65      5.40 o 
   4   1  11      165.29      160.30      5.90 o 
   5   1  11        1.32        0.00      2.72 o 
   6   1  11       31.38       35.12      3.15 o 
   7   1  11        0.47        0.00      2.39 o 
 -10   2  11        0.46        0.00      4.54 o 
  -9   2  11       40.16       42.43      4.76 o 
  -8   2  11        0.61        0.00      4.01 o 
  -7   2  11       38.75       33.31      3.40 o 
  -6   2  11       21.26       16.37      2.37 o 
  -5   2  11       80.95       77.69      3.33 o 
  -4   2  11       90.68       82.60      3.26 o 
  -3   2  11     1036.87     1153.33     17.72 o 
  -2   2  11       76.30       76.81      2.62 o 
  -1   2  11     2210.21     2190.67     20.28 o 
   0   2  11        4.24        3.89      2.20 o 
   1   2  11     1179.01     1172.78     13.37 o 
   2   2  11        1.13        0.00      5.19 o 
   3   2  11       69.19       85.83      5.61 o 
   4   2  11        2.28        0.00      5.46 o 
   5   2  11       23.27       16.54      2.97 o 
   6   2  11        1.37        0.06      2.95 o 
   7   2  11       18.94       13.95      3.12 o 
 -10   3  11       21.09       17.33      7.99 o 
  -9   3  11        5.18        3.77      4.58 o 
  -8   3  11       88.76       95.78      4.74 o 
  -7   3  11        0.76        1.43      3.23 o 
  -6   3  11      205.18      194.97      4.21 o 
  -5   3  11      228.00      232.14      6.33 o 
  -4   3  11      253.49      280.55      7.34 o 
  -3   3  11      613.76      628.66     11.41 o 
  -2   3  11      290.29      317.59      5.52 o 
  -1   3  11       33.70       20.17      2.56 o 
   0   3  11      424.33      410.35      6.22 o 
   1   3  11      199.00      179.71      4.11 o 
   2   3  11      293.02      338.86      9.83 o 
   3   3  11       36.62       52.09      6.71 o 
   4   3  11      124.83      153.18      6.97 o 
   5   3  11        6.40        3.90      4.97 o 
   6   3  11       36.20       35.55      4.55 o 
  -9   4  11       27.02       24.62      4.98 o 
  -8   4  11        0.12        2.79      4.15 o 
  -7   4  11      203.69      223.06      6.24 o 
  -6   4  11        5.41        8.75      2.76 o 
  -5   4  11      482.36      491.80      8.66 o 
  -4   4  11        4.27        0.00      3.44 o 
  -3   4  11       62.36       54.28      3.76 o 
  -2   4  11       27.59       20.70      3.37 o 
  -1   4  11        5.84        7.97      3.05 o 
   0   4  11       23.15       28.06      2.72 o 
   1   4  11      202.83      193.85      4.74 o 
   2   4  11       37.37       47.12      7.02 o 
   3   4  11      347.10      335.93     12.83 o 
   4   4  11        3.16        3.68      6.11 o 
   5   4  11       77.46       95.77      6.53 o 
   6   4  11        2.26        0.00      5.27 o 
  -9   5  11       10.67       10.21      5.04 o 
  -8   5  11       18.46       13.11      4.91 o 
  -7   5  11        3.61        2.16      4.42 o 
  -6   5  11       82.37       81.61      5.16 o 
  -5   5  11       50.28       53.59      3.76 o 
  -4   5  11      236.08      233.96     12.10 o 
  -3   5  11      134.76      139.24      5.51 o 
  -2   5  11      293.34      302.69      7.83 o 
  -1   5  11       54.36       52.15      3.85 o 
   0   5  11      394.55      424.78      7.86 o 
   1   5  11      206.20      195.63      6.86 o 
   2   5  11      215.87      201.35      8.94 o 
   3   5  11       22.91       30.55      9.57 o 
   4   5  11       43.14       36.38      8.90 o 
   5   5  11        0.35        0.00      6.79 o 
   6   5  11        8.50        7.48      7.55 o 
  -8   6  11        3.77        0.00      5.35 o 
  -7   6  11       13.48        6.45      5.23 o 
  -6   6  11        6.24       14.21      5.03 o 
  -5   6  11       31.74       29.59      4.98 o 
  -4   6  11       10.50        8.55      5.76 o 
  -3   6  11      206.33      207.13      8.83 o 
  -2   6  11       13.64       23.18      4.73 o 
  -1   6  11      453.55      442.61     11.83 o 
   0   6  11       11.80       12.22      4.77 o 
   1   6  11      155.78      158.79      7.85 o 
   2   6  11        1.01        4.54      7.16 o 
   3   6  11       18.15       16.89      7.52 o 
   4   6  11        2.92        0.00      7.18 o 
   5   6  11        3.66        0.40      7.51 o 
  -7   7  11        0.06        0.00      5.62 o 
  -6   7  11       65.22       78.93      6.30 o 
  -5   7  11       14.75       18.26      5.34 o 
  -4   7  11       54.54       67.71      7.31 o 
  -3   7  11       56.20       70.55      7.02 o 
  -2   7  11       13.54        0.00      5.74 o 
  -1   7  11        2.76        6.60      4.45 o 
   0   7  11       21.88       19.77      5.31 o 
   1   7  11       14.42       15.22      6.10 o 
   2   7  11       28.13       22.67      8.33 o 
   3   7  11        3.40        6.70      7.97 o 
   4   7  11       24.81       41.03      8.70 o 
  -6   8  11        1.44        2.18      7.43 o 
  -5   8  11       81.75       84.88      8.51 o 
  -4   8  11        1.63        3.88      6.82 o 
  -3   8  11       15.01        6.12      8.96 o 
  -2   8  11        0.18        0.93      6.27 o 
  -1   8  11        0.26        0.54     10.38 o 
   0   8  11        4.20        0.13      6.65 o 
   1   8  11       18.48       20.80      9.13 o 
   2   8  11        5.22        6.78      8.67 o 
   3   8  11       43.90       42.53      9.33 o 
  -4   9  11       31.01       25.57      9.31 o 
  -3   9  11        4.06        0.00     15.08 o 
  -2   9  11       28.94       31.87      9.03 o 
  -1   9  11        1.73        8.42      8.74 o 
   0   9  11       29.56       33.06      9.26 o 
   1   9  11       11.16        6.95      9.49 o 
 -10   0  12       18.18       25.14     11.72 o 
  -8   0  12      159.26      145.23      8.40 o 
  -6   0  12      809.32      886.19     22.96 o 
  -4   0  12      933.92     1039.32     79.21 o 
  -2   0  12      141.58      109.08      5.22 o 
   0   0  12       84.46      100.61      6.85 o 
   2   0  12      186.64      167.83     12.37 o 
   4   0  12      265.08      262.78     16.29 o 
   6   0  12       71.43      112.66      9.96 o 
  -9   1  12       49.04       49.85      5.12 o 
  -8   1  12        9.56       13.05      3.91 o 
  -7   1  12      171.35      165.67      5.64 o 
  -6   1  12       10.57        3.22      2.62 o 
  -5   1  12      353.10      380.52      8.38 o 
  -4   1  12      265.29      276.67      7.33 o 
  -3   1  12      779.96      826.69     11.53 o 
  -2   1  12      177.47      154.10      4.86 o 
  -1   1  12      825.42      867.58     14.74 o 
   0   1  12       76.85       90.69      3.28 o 
   1   1  12      481.85      469.09      7.41 o 
   2   1  12      129.71      133.59     12.74 o 
   3   1  12      139.66      135.77     10.04 o 
   4   1  12        7.89       12.10      9.43 o 
   5   1  12       68.25       70.45      5.98 o 
   6   1  12        0.51        0.00      5.07 o 
  -9   2  12        0.54        6.78      4.68 o 
  -8   2  12       60.27       64.70      4.53 o 
  -7   2  12        0.53        0.04      3.32 o 
  -6   2  12       21.85       17.54      3.28 o 
  -5   2  12        2.65        0.00      3.45 o 
  -4   2  12      170.07      179.99      5.77 o 
  -3   2  12       28.21       22.22      3.14 o 
  -2   2  12     1606.88     1665.55     22.00 o 
  -1   2  12        2.99        3.50      2.96 o 
   0   2  12     1669.58     1690.58     28.47 o 
   1   2  12        0.09        0.00      2.70 o 
   2   2  12      188.48      181.43      9.41 o 
   3   2  12        5.71        8.75      7.73 o 
   4   2  12       18.74       19.47      6.29 o 
   5   2  12        0.66        0.07      6.13 o 
   6   2  12       25.11       15.67      5.45 o 
  -9   3  12       65.92       75.67      5.62 o 
  -8   3  12       16.23       25.12      4.85 o 
  -7   3  12      164.69      185.12      5.38 o 
  -6   3  12        4.34        0.00      3.60 o 
  -5   3  12      140.29      139.10      6.49 o 
  -4   3  12      213.41      197.66      6.14 o 
  -3   3  12      231.98      239.19     10.73 o 
  -2   3  12      257.23      216.63      7.54 o 
  -1   3  12      349.68      323.65      9.71 o 
   0   3  12       72.27       67.63      3.21 o 
   1   3  12      222.77      201.97      5.86 o 
   2   3  12       92.61       80.68      6.05 o 
   3   3  12       72.32       87.01      7.95 o 
   4   3  12        1.31        2.04      6.33 o 
   5   3  12       44.84       60.33      7.66 o 
   6   3  12        4.07        4.36      5.55 o 
  -9   4  12        1.86        2.65      5.11 o 
  -8   4  12       95.42       86.91      5.80 o 
  -7   4  12        0.05        4.67      4.57 o 
  -6   4  12      309.08      368.09      8.95 o 
  -5   4  12        0.48        0.00      4.00 o 
  -4   4  12      192.22      191.78      6.70 o 
  -3   4  12        0.39        0.00      3.72 o 
  -2   4  12       22.29       18.55      4.00 o 
  -1   4  12        3.02        0.34      3.29 o 
   0   4  12       31.32       27.00      3.09 o 
   1   4  12        0.50        0.00      3.94 o 
   2   4  12      133.95      119.52      9.00 o 
   3   4  12        5.44        9.41      6.73 o 
   4   4  12       94.85       86.00      9.07 o 
   5   4  12        6.19        4.08      8.00 o 
  -8   5  12       15.93       22.48      5.27 o 
  -7   5  12       34.45       30.55      5.06 o 
  -6   5  12        5.49        0.00      4.50 o 
  -5   5  12       77.65       91.73      7.65 o 
  -4   5  12       48.05       50.70      6.34 o 
  -3   5  12      120.85      133.56      5.73 o 
  -2   5  12       46.06       53.79      5.24 o 
  -1   5  12      299.88      329.68      9.64 o 
   0   5  12       12.82       15.21      4.72 o 
   1   5  12      200.26      229.66      9.45 o 
   2   5  12       47.80       32.25      7.84 o 
   3   5  12       66.32       52.17      8.24 o 
   4   5  12        6.25        9.02      9.21 o 
   5   5  12       11.90        4.57      7.48 o 
  -7   6  12        6.61        3.86      5.51 o 
  -6   6  12        6.28       11.04      5.35 o 
  -5   6  12       28.03       20.01      5.21 o 
  -4   6  12       22.16       27.01      6.50 o 
  -3   6  12       16.25        5.20      7.20 o 
  -2   6  12      250.37      266.71     13.28 o 
  -1   6  12        0.92        2.91      4.40 o 
   0   6  12      277.64      286.96      9.40 o 
   1   6  12        0.69        0.49      5.73 o 
   2   6  12       48.65       63.00      9.00 o 
   3   6  12        1.74        0.00      7.58 o 
   4   6  12        2.27        7.88      7.97 o 
  -6   7  12        0.98        3.32      5.80 o 
  -5   7  12       37.60       43.11      8.11 o 
  -4   7  12       42.76       50.74     11.34 o 
  -3   7  12       20.22       20.06      8.08 o 
  -2   7  12       26.85       29.82      6.59 o 
  -1   7  12       29.29       23.43      8.12 o 
   0   7  12        6.77        0.00      6.36 o 
   1   7  12       17.99       12.41      8.53 o 
   2   7  12       13.52        9.54      8.45 o 
   3   7  12       12.62       19.74      8.70 o 
  -5   8  12        1.14        6.03     10.37 o 
  -4   8  12       30.49       47.36     20.46 o 
  -3   8  12        0.18        4.67      8.39 o 
  -2   8  12        3.53        0.00      6.72 o 
  -1   8  12        0.03        0.00      8.20 o 
   0   8  12        4.19        0.00      8.83 o 
   1   8  12        0.33        1.81      9.11 o 
  -9   0  13       45.70       31.80      7.38 o 
  -7   0  13      216.82      219.06     11.19 o 
  -5   0  13      697.47      682.23     23.73 o 
  -3   0  13      408.03      358.16     15.70 o 
  -1   0  13       20.00       16.64      4.78 o 
   1   0  13        5.66        0.56      8.83 o 
   3   0  13      189.53      168.98     13.49 o 
   5   0  13      108.45      121.40     12.32 o 
  -9   1  13        6.92        9.34      5.03 o 
  -8   1  13       73.80       82.44      6.77 o 
  -7   1  13       19.23       16.79      4.61 o 
  -6   1  13      125.55      125.31      5.06 o 
  -5   1  13       65.87       57.77      4.85 o 
  -4   1  13      392.66      364.01      8.61 o 
  -3   1  13      299.50      321.31     14.18 o 
  -2   1  13      412.81      427.85     10.45 o 
  -1   1  13       60.19       43.03      4.20 o 
   0   1  13      292.88      297.98      8.29 o 
   1   1  13       97.98       90.87     12.17 o 
   2   1  13      130.90      151.98     10.19 o 
   3   1  13       25.66       32.97      7.05 o 
   4   1  13      102.75       97.78      8.16 o 
   5   1  13        0.02        4.57      7.96 o 
  -9   2  13       56.39       70.18      5.74 o 
  -8   2  13        0.52        0.00      4.71 o 
  -7   2  13       46.77       50.57      5.03 o 
  -6   2  13        0.04        0.00      4.64 o 
  -5   2  13       23.08       11.73      4.04 o 
  -4   2  13        1.22        0.00      3.64 o 
  -3   2  13      411.53      419.79     10.90 o 
  -2   2  13        0.82        0.00      3.81 o 
  -1   2  13     1020.26     1063.43     15.40 o 
   0   2  13        3.51        1.77      3.56 o 
   1   2  13      402.23      399.25     14.39 o 
   2   2  13        0.60       11.25      6.61 o 
   3   2  13       76.02       88.32      8.12 o 
   4   2  13        1.22        2.11      6.64 o 
   5   2  13       25.71       25.07      7.43 o 
  -8   3  13       90.90      101.36      6.07 o 
  -7   3  13        8.10        7.25      4.72 o 
  -6   3  13      183.78      187.50      6.98 o 
  -5   3  13        6.19        3.44      4.79 o 
  -4   3  13      231.33      224.83     11.30 o 
  -3   3  13      132.19      134.23      8.56 o 
  -2   3  13      253.72      260.42      7.78 o 
  -1   3  13       13.28        4.73      3.47 o 
   0   3  13      123.27      103.15      4.41 o 
   1   3  13       33.19       35.53      5.75 o 
   2   3  13       79.48       57.05      7.96 o 
   3   3  13       21.29       31.45      7.63 o 
   4   3  13       57.95       66.45      8.29 o 
   5   3  13        0.52       12.58      7.30 o 
  -8   4  13        0.09        6.09      5.16 o 
  -7   4  13      141.83      162.06      9.89 o 
  -6   4  13        1.60        2.55      4.70 o 
  -5   4  13      356.22      411.25     13.06 o 
  -4   4  13       13.35       12.15      6.42 o 
  -3   4  13      196.42      201.08     12.84 o 
  -2   4  13       14.68       12.74      4.30 o 
  -1   4  13       11.68        8.28      4.46 o 
   0   4  13        0.15        0.00      4.75 o 
   1   4  13       19.95       18.52      5.72 o 
   2   4  13        2.39        1.15      7.45 o 
   3   4  13       91.21       75.95     15.83 o 
   4   4  13        4.02        3.89      7.51 o 
  -7   5  13        7.33        5.94      5.20 o 
  -6   5  13       36.83       42.25      5.42 o 
  -5   5  13        6.64       12.93      6.44 o 
  -4   5  13      109.13      109.69      7.81 o 
  -3   5  13       78.90       83.68      8.69 o 
  -2   5  13      196.93      207.66      8.96 o 
  -1   5  13       18.19       13.69      6.37 o 
   0   5  13      145.56      172.00      8.66 o 
   1   5  13       34.51       38.67      6.31 o 
   2   5  13       81.78       93.74      9.51 o 
   3   5  13       19.33       19.71      7.98 o 
   4   5  13       28.88       37.36      8.62 o 
  -6   6  13        3.34        5.48      5.65 o 
  -5   6  13        2.60        6.30      6.88 o 
  -4   6  13        6.41       13.50     11.89 o 
  -3   6  13       95.00       89.90      9.45 o 
  -2   6  13        1.97        6.41      6.26 o 
  -1   6  13      233.86      266.37     18.81 o 
   0   6  13        1.01        5.12      9.74 o 
   1   6  13       94.46       96.67     10.25 o 
   2   6  13        0.01        0.00      8.19 o 
   3   6  13        7.90        6.09      8.30 o 
  -5   7  13        2.61        0.00      6.57 o 
  -4   7  13       26.97       25.74      8.87 o 
  -3   7  13       22.78       21.93      8.77 o 
  -2   7  13       49.41       54.95      7.61 o 
  -1   7  13        2.10        5.65      8.22 o 
   0   7  13       15.16        0.00      8.99 o 
   1   7  13        5.84        6.82     17.64 o 
   2   7  13        4.92        0.77      8.89 o 
  -3   8  13       25.40       21.14      9.17 o 
  -2   8  13        0.92       12.29     12.52 o 
  -1   8  13        5.83       15.61      9.12 o 
  -8   0  14       76.93       74.87      8.33 o 
  -6   0  14      286.09      321.88     14.25 o 
  -4   0  14      510.26      467.26     20.85 o 
  -2   0  14       93.03       76.21      8.17 o 
   0   0  14        6.55        1.32      9.43 o 
   2   0  14       69.71       57.89     11.17 o 
   4   0  14       61.95       73.34     12.22 o 
  -8   1  14       11.45       15.37      5.21 o 
  -7   1  14       68.81       69.03      6.67 o 
  -6   1  14        6.07        8.32      5.19 o 
  -5   1  14      155.64      160.92      7.78 o 
  -4   1  14       71.83       78.37      8.27 o 
  -3   1  14      199.94      205.30      8.37 o 
  -2   1  14      149.42      125.98      6.50 o 
  -1   1  14      228.46      237.73     13.02 o 
   0   1  14        0.46        2.54     11.43 o 
   1   1  14      157.04      148.30      9.88 o 
   2   1  14       40.72       38.76      7.71 o 
   3   1  14       89.15       84.91      9.47 o 
   4   1  14        3.94        5.67      7.32 o 
  -8   2  14       40.00       60.03      6.01 o 
  -7   2  14        0.25        0.00      7.01 o 
  -6   2  14       18.99       16.66      5.48 o 
  -5   2  14        0.78        0.00      4.89 o 
  -4   2  14       38.40       30.19      7.40 o 
  -3   2  14        1.64        1.79      5.56 o 
  -2   2  14      348.11      396.35     11.63 o 
  -1   2  14        5.22        2.87      4.26 o 
   0   2  14      455.41      448.84     15.91 o 
   1   2  14        1.02        0.00      7.02 o 
   2   2  14      193.13      205.18     11.05 o 
   3   2  14        0.07       11.26      7.39 o 
   4   2  14       22.90       31.23      7.70 o 
  -8   3  14        8.30        7.97      5.31 o 
  -7   3  14       71.69       82.75      6.00 o 
  -6   3  14        7.63        8.63      5.58 o 
  -5   3  14      165.90      144.57      8.39 o 
  -4   3  14       51.86       63.62     11.17 o 
  -3   3  14      154.28      185.58     12.12 o 
  -2   3  14       91.69       78.99      6.07 o 
  -1   3  14       96.33       87.97      6.06 o 
   0   3  14        3.00        0.00      5.70 o 
   1   3  14       68.04       62.57      6.78 o 
   2   3  14       29.48       40.29      8.44 o 
   3   3  14       59.07       62.86      8.72 o 
   4   3  14        4.66       10.52      7.77 o 
  -7   4  14        1.26        1.83      5.26 o 
  -6   4  14      161.03      160.81      8.68 o 
  -5   4  14        4.84        0.00      6.22 o 
  -4   4  14      304.60      300.60     22.50 o 
  -3   4  14        4.01        7.43      8.09 o 
  -2   4  14       41.68       39.70      6.47 o 
  -1   4  14        0.52        0.00      6.19 o 
   0   4  14        1.55        2.99      7.98 o 
   1   4  14        1.54        4.98      7.88 o 
   2   4  14       40.09       25.98     11.36 o 
   3   4  14        0.32        1.13      7.93 o 
  -6   5  14        0.14        0.00      5.77 o 
  -5   5  14       55.36       55.41     10.27 o 
  -4   5  14       18.48       24.91      8.32 o 
  -3   5  14      109.28      102.02     11.83 o 
  -2   5  14       40.98       38.34      6.80 o 
  -1   5  14       65.23       88.79      8.18 o 
   0   5  14        0.04        0.00      8.28 o 
   1   5  14       76.80       88.98     16.36 o 
   2   5  14        7.33        5.34      8.41 o 
  -5   6  14        0.39        0.00      8.46 o 
  -4   6  14       22.96       20.82      8.95 o 
  -3   6  14        4.15        5.38      9.85 o 
  -2   6  14       84.12       75.30      9.80 o 
  -1   6  14        2.85       14.32      8.45 o 
   0   6  14       97.64       90.91     10.73 o 
   1   6  14        0.02        0.00      8.80 o 
  -3   7  14       41.13       34.00     14.15 o 
  -2   7  14       13.77        1.61     11.97 o 
  -1   7  14       13.79        9.89      8.88 o 
  -7   0  15       98.56       83.90      8.51 o 
  -5   0  15      326.71      367.69     22.00 o 
  -3   0  15      242.80      236.69     16.88 o 
  -1   0  15       19.67       13.53     10.87 o 
   1   0  15       30.51       23.68     11.22 o 
   3   0  15       32.84       19.72     11.71 o 
  -7   1  15       12.30       11.22      5.33 o 
  -6   1  15       89.23       94.35      6.93 o 
  -5   1  15        0.02        0.00      7.66 o 
  -4   1  15      105.89      112.00      9.59 o 
  -3   1  15      100.17      103.25      9.28 o 
  -2   1  15      133.97      120.54      6.91 o 
  -1   1  15       62.00       59.70      8.92 o 
   0   1  15      118.28      123.06     15.07 o 
   1   1  15        2.45        0.00      7.64 o 
   2   1  15       88.63       94.30      9.48 o 
   3   1  15       16.52       19.92      8.25 o 
  -7   2  15       28.14       31.54      5.67 o 
  -6   2  15        0.55        0.00      5.66 o 
  -5   2  15       16.68       17.36      8.18 o 
  -4   2  15        0.35        0.00      7.47 o 
  -3   2  15       41.84       58.71      8.59 o 
  -2   2  15        0.10        4.32      6.70 o 
  -1   2  15      248.92      220.72     12.26 o 
   0   2  15        0.70       12.63      8.22 o 
   1   2  15      217.16      218.06     12.10 o 
   2   2  15        1.00        0.00      7.70 o 
   3   2  15       37.88       45.69      8.74 o 
  -7   3  15       10.13       10.64      7.13 o 
  -6   3  15       86.59       89.58     16.44 o 
  -5   3  15        1.00        0.00     17.38 o 
  -4   3  15      108.60       97.46     11.13 o 
  -3   3  15       38.65       33.56      8.39 o 
  -2   3  15       76.81       80.54      6.63 o 
  -1   3  15       24.29       23.52      8.59 o 
   0   3  15       54.77       37.04      8.73 o 
   1   3  15        6.08        1.43      8.16 o 
   2   3  15       31.18       33.97     13.07 o 
  -6   4  15        0.07        5.62      6.41 o 
  -5   4  15      176.81      182.01     20.38 o 
  -4   4  15        0.39        5.96      8.14 o 
  -3   4  15      116.96       99.88     16.32 o 
  -2   4  15        2.77       10.34      6.50 o 
  -1   4  15        9.46       10.91     11.82 o 
   0   4  15        2.81       13.40      8.92 o 
   1   4  15        8.77        2.45      8.75 o 
   2   4  15        0.09        0.00      8.47 o 
  -5   5  15        0.50        0.00      8.38 o 
  -4   5  15       43.59       41.08      9.23 o 
  -3   5  15       18.62       30.09      8.62 o 
  -2   5  15       40.62       40.75      9.24 o 
  -1   5  15        9.34        2.94      9.24 o 
   0   5  15       63.25       69.66     10.48 o 
   1   5  15        1.77        7.67     15.99 o 
  -3   6  15       13.62        0.00     12.47 o 
  -2   6  15        4.20        1.22      8.91 o 
  -6   0  16      126.86      133.07     15.80 o 
  -4   0  16      168.98      150.02     15.62 o 
  -2   0  16       57.44       39.44      8.65 o 
   0   0  16        9.94        9.88     12.69 o 
   2   0  16       17.08        0.51     12.43 o 
  -6   1  16       13.99       15.02      9.02 o 
  -5   1  16       47.47       48.97      9.35 o 
  -4   1  16        5.04        0.00      7.69 o 
  -3   1  16       53.74       52.05      8.96 o 
  -2   1  16       45.02       52.82      6.56 o 
  -1   1  16       59.41       65.59      9.73 o 
   0   1  16       11.26        3.85      8.52 o 
   1   1  16       71.35       74.18      9.86 o 
  -6   2  16       19.14        4.20      9.02 o 
  -5   2  16        1.43        0.00      8.45 o 
  -4   2  16        3.75        0.00      8.33 o 
  -3   2  16        1.71        0.19      8.14 o 
  -2   2  16       62.71       78.46      8.38 o 
  -1   2  16        0.95       20.18      8.97 o 
   0   2  16      188.04      191.69     12.42 o 
   1   2  16        0.45        6.60      8.63 o 
  -5   3  16       60.94       43.77      9.59 o 
  -4   3  16        5.21        0.00      8.57 o 
  -3   3  16       74.86       65.89      9.42 o 
  -2   3  16       51.26       25.52      8.95 o 
  -1   3  16       85.73      104.35     10.97 o 
   0   3  16        8.12       11.22      9.19 o 
  -4   4  16      117.24      114.10     10.63 o 
  -3   4  16        0.05        0.00      8.25 o 
  -2   4  16       79.48       82.51     14.51 o 
  -1   4  16        0.17        0.00      9.43 o 
  -3   0  17      195.96      207.99     17.76 o 
  -1   0  17       60.83       74.61     15.88 o 
  -4   1  17       70.67       73.14     14.80 o 
  -3   1  17        3.10        0.00      8.91 o 
  -2   1  17       88.70      117.80     16.88 o 
  -1   1  17       10.35       14.83      9.55 o 
                                                 
